# Supplementary material for: The Domestication of Wild Boar Could Result in a Relaxed Selection for Maintaining Olfactory Capacity
Source: Life (Basel). 2024 Aug 22;14(8):1045. doi: 10.3390/life14081045 (PMC11355481; doi:10.3390/life14081045)
Supplement: Supplementary file 1 [file life-14-01045-s001.zip]

Archive with 1 entries (1 files):
- life-3145855-supplementary.xlsx
