# Supplementary material for: The Domestication of Wild Boar Could Result in a Relaxed Selection for Maintaining Olfactory Capacity
Source: Life (Basel). 2024 Aug 22;14(8):1045. doi: 10.3390/life14081045 (PMC11355481; doi:10.3390/life14081045)
Supplement: Supplementary file 1 [file life-14-01045-s001.zip › life-3145855-supplementary.xlsx]

## Sheet: Supplemtary_Table_S1
Supplementary Table S1. Genes with significant differential expression (FC of at least 2) between PIG and Sus scrofa meridionalis (SM), up-regulated in SM. FC, fold change; CPM, counts per million; FDR, false discovery rate; SS, Sus scrofa scrofa.
gene	annotation	sampleA	sampleB	logFC	logCPM	PValue	FDR	PIG_1	PIG_2	PIG_3	SM_1	SM_2	SM_3	SS_1	SS_2	SS_3
SCGB3A2	secretoglobin family 3A member 2(SCGB3A2)	PIG	SM_WBOAR	-9.83333	2.96092	5.09277e-07	4.57914e-05	0	0	0	5.284	74.503	0.55	6.577	3.568	0.216
SCGB3A3	serpin family B member 2(SERPINB2)	PIG	SM_WBOAR	-9.75891	2.88491	1.04878e-06	8.39724e-05	0	0	0	3.407	0.061	18.63	0.038	0.769	0.216
SCGB3A4	solute carrier family 27 member 2(SLC27A2)	PIG	SM_WBOAR	-9.16349	2.32912	1.1323e-10	3.22688e-08	0	0	0	1.788	5.237	6.232	5.778	2.709	0
SCGB3A5	gamma-butyrobetaine hydroxylase 1(BBOX1)	PIG	SM_WBOAR	-8.99901	2.17997	3.21109e-11	9.81658e-09	0	0	0	4.673	4.833	2.739	5.529	2.469	0.476
SCGB3A6	lectin, galactoside-binding, soluble, 13(LGALS13)	PIG	SM_WBOAR	-8.54136	6.72299	1.21609e-17	2.92104e-14	3.971	0	0	719.522	728.277	294.042	495.656	155.15	10.414
SCGB3A7	cilia and flagella associated protein 58(CFAP58)	PIG	SM_WBOAR	-8.50561	1.7312	1.1158e-09	2.37483e-07	0	0	0	1.195	2.19	1.453	1.285	0.739	0
SCGB3A8	keratin, type II cytoskeletal 6A(LOC100737483)	PIG	SM_WBOAR	-8.27545	1.52447	2.79517e-05	0.00133139	0	0	0	0	5.828	2.245	1.026	0	0.411
SCGB3A9	tenomodulin(TNMD)	PIG	SM_WBOAR	-8.2346	1.49282	1.06869e-06	8.47591e-05	0	0	0	2.221	16.098	1.379	1.938	0.27	0.335
SCGB3A10	ankyrin repeat domain 66(ANKRD66)	PIG	SM_WBOAR	-8.06512	1.34376	3.95745e-08	5.32324e-06	0	0	0	2.434	4.005	2.031	2.873	1.484	0.087
SCGB3A11	Rh family C glycoprotein(RHCG)	PIG	SM_WBOAR	-8.0109	1.29637	6.07812e-06	0.00037435	0	0	0	0.292	5.947	0.987	1.215	1.111	0.616
SCGB3A12	cadherin 7(CDH7)	PIG	SM_WBOAR	-7.87983	1.18238	2.46989e-07	2.63214e-05	0	0	0	0.487	1.403	0.913	0.103	0.21	0.314
SCGB3A13	uncharacterized LOC102164544(LOC102164544)	PIG	SM_WBOAR	-7.69392	1.02825	4.44731e-06	0.000282178	0	0	0	0.478	2.149	0.196	0.448	0.234	0
SCGB3A14	glycerophosphodiester phosphodiesterase domain-containing protein 1(LOC100739561)	PIG	SM_WBOAR	-7.59948	0.945417	8.59781e-07	7.12136e-05	0	0	0	0.894	1.994	1.5	1.199	1.778	1.6
SCGB3A15	intelectin-2-like(LOC110260310)	PIG	SM_WBOAR	-7.58263	5.23071	1.01395e-15	1.70485e-12	0.135	0.698	0	29.357	149.904	35.63	0	0	3.169
SCGB3A16	keratin, type II cytoskeletal 6A-like(LOC106507259)	PIG	SM_WBOAR	-7.5104	0.872207	7.69021e-06	0.000454304	0	0	0	0.62	2.932	1.006	1.377	1.676	0
SCGB3A17	uncharacterized LOC102160053(LOC102160053)	PIG	SM_WBOAR	-7.43307	0.809046	1.7503e-06	0.000128513	0	0	0	4.779	3.54	4.415	3.353	2.487	1.222
SCGB3A18	gasdermin-D-like(LOC110260219)	PIG	SM_WBOAR	-7.39092	0.786412	0.000241308	0.00711815	0	0	0	5.726	1.799	0	0	0.198	0
SCGB3A19	uncharacterized LOC100519511(LOC100519511)	PIG	SM_WBOAR	-7.23183	3.40919	3.0716e-16	6.45573e-13	0.111	0	0	4.142	7.419	8.495	6.463	2.547	0
SCGB3A20	chromosome 10 C9orf24 homolog(C10H9orf24)	PIG	SM_WBOAR	-7.11667	0.551092	2.76251e-05	0.00132333	0	0	0	0.566	2.325	1.444	1.879	1.562	0.249
SCGB3A21	secretoglobin family 3A member 1(SCGB3A1)	PIG	SM_WBOAR	-7.11492	2.51274	2.45269e-11	7.78106e-09	0.406	0	0	34.19	39.277	16.6	6.226	11.383	0
SCGB3A22	malate dehydrogenase 1B(MDH1B)	PIG	SM_WBOAR	-7.0977	0.535769	2.59815e-05	0.00126992	0	0	0	0.522	1.917	1.341	1.204	0.799	0
SCGB3A23	secretoglobin family 1A member 1(SCGB1A1)	PIG	SM_WBOAR	-7.08799	7.72013	7.70053e-06	0.000454304	29.488	0	0	374.555	344.614	3575.96	258.611	152.008	5.623
SCGB3A24	leucine rich repeat containing 46(LRRC46)	PIG	SM_WBOAR	-7.03505	3.2921	2.34742e-15	3.58814e-12	0	0.148	0.171	11.143	18.129	14.392	14.563	6.343	0.584
SCGB3A25	pancreatic alpha-amylase(LOC100521789)	PIG	SM_WBOAR	-7.02108	0.480628	1.87066e-05	0.000964827	0	0	0	2.195	0.44	1.276	0	0.21	0
SCGB3A26	uncharacterized LOC106504316(LOC106504316)	PIG	SM_WBOAR	-6.97783	0.4418	3.62751e-05	0.00162001	0	0	0	0.336	3.41	1.388	0.103	0.348	0.108
SCGB3A27	uncharacterized LOC106507741(LOC106507741)	PIG	SM_WBOAR	-6.94664	0.418262	3.32124e-05	0.00150928	0	0	0	0.416	0.4	0.54	0.356	0.324	0.032
SCGB3A28	BTG anti-proliferation factor 4(BTG4)	PIG	SM_WBOAR	-6.87379	0.361885	5.88551e-05	0.00237312	0	0	0	0.425	1.391	0.838	0.135	0.937	0.141
SCGB3A29	long palate lung and nasal epithelium protein 5(BPIFB5)	PIG	SM_WBOAR	-6.80438	7.7517	3.61959e-15	4.34713e-12	0.589	3.386	0.57	104.268	220.875	492.818	34.59	91.77	4.207
SCGB3A30	transmembrane protein 212(TMEM212)	PIG	SM_WBOAR	-6.79651	2.21742	1.71443e-10	4.57562e-08	0.207	0	0	7.072	16.759	12.119	7.603	5.202	0
SCGB3A31	C-X-C motif chemokine ligand 8(CXCL8)	PIG	SM_WBOAR	-6.75066	3.00652	6.51884e-07	5.60341e-05	0.111	0	0.171	12.037	0.326	19.953	0.572	3.298	1.492
SCGB3A32	interleukin 22 receptor subunit alpha 1(IL22RA1)	PIG	SM_WBOAR	-6.72513	0.246528	3.39367e-05	0.00153803	0	0	0	0.584	0.237	0.969	0.54	0.823	0.141
SCGB3A33	uncharacterized LOC102165795(LOC102165795)	PIG	SM_WBOAR	-6.70958	0.239649	8.70571e-05	0.00321004	0	0	0	1.274	2.109	0.913	1.782	1.544	0.227
SCGB3A34	glutathione S-transferase alpha M14(LOC106504562)	PIG	SM_WBOAR	-6.66088	0.194622	0.000142399	0.00474119	0	0	0	1.213	0.306	3.065	1.463	0.997	1.125
SCGB3A35	UBX domain protein 10(UBXN10)	PIG	SM_WBOAR	-6.63617	4.49909	3.09797e-19	5.20894e-15	0.454	0.127	0.323	22.817	54.775	23.586	31.502	11.966	0.097
SCGB3A36	Ig mu chain C region membrane-bound form-like(LOC102163090)	PIG	SM_WBOAR	-6.57094	5.55983	1.32775e-18	5.5812e-15	0.756	0.106	0.076	28.216	48.906	22.654	22.922	15.3	10.154
SCGB3A37	serpin family A member 7(SERPINA7)	PIG	SM_WBOAR	-6.54984	0.118968	3.99493e-05	0.00173568	0	0	0	0.681	2.129	0.969	1.674	0.264	0
SCGB3A38	uncharacterized LOC110261632(LOC110261632)	PIG	SM_WBOAR	-6.54659	0.116652	3.02572e-05	0.00140424	0	0	0	0.708	0.412	0.717	0.081	0.048	0.054
SCGB3A39	armadillo repeat containing 3(ARMC3)	PIG	SM_WBOAR	-6.53533	3.2273	5.90893e-13	3.54831e-10	0.119	0	0	3.115	3.63	7.433	2.333	2.547	0
SCGB3A40	sentan, cilia apical structure protein(SNTN)	PIG	SM_WBOAR	-6.52456	4.37404	7.58124e-19	5.5812e-15	0.661	0	0.38	24.932	48.506	33.814	23.478	12.272	0.238
SCGB3A41	sperm associated antigen 17(SPAG17)	PIG	SM_WBOAR	-6.4955	3.24253	3.75389e-14	3.1559e-11	0.048	0	0.038	1.885	4.099	2.115	2.009	1.189	0
SCGB3A42	spermatogenesis associated serine rich 1(SPATS1)	PIG	SM_WBOAR	-6.49376	0.0770003	0.000201368	0.00627001	0	0	0	0.451	0.963	0.736	0.319	0.162	0
SCGB3A43	pancreatic alpha-amylase(LOC100153854)	PIG	SM_WBOAR	-6.49198	0.0789551	3.46277e-05	0.00156513	0	0	0	0.974	1.309	0.55	0.378	0.294	0
SCGB3A44	zinc finger B-box domain containing(ZBBX)	PIG	SM_WBOAR	-6.48368	1.96583	2.15324e-09	4.25936e-07	0	0.085	0	1.637	3.479	3.13	1.782	1.682	0.054
SCGB3A45	gasdermin-A-like(LOC102165484)	PIG	SM_WBOAR	-6.47228	4.52383	7.79549e-13	4.36911e-10	0.223	0.296	0.114	42.111	9.063	8.29	0.448	3.136	0
SCGB3A46	uncharacterized LOC102163957(LOC102163957)	PIG	SM_WBOAR	-6.42672	0.0320722	0.000108779	0.00379337	0	0	0	0.681	1.852	0.419	0.68	0	0
SCGB3A47		PIG	SM_WBOAR	-6.41993	0.0239865	3.81664e-05	0.00168358	0	0	0	1.372	2.932	1.965	0.572	0.961	0
SCGB3A48	Fc epsilon receptor Ia(FCER1A)	PIG	SM_WBOAR	-6.39229	1.85117	3.46512e-09	6.40248e-07	0.167	0	0	8.231	5.592	7.499	6.939	4.013	0.908
SCGB3A49	indoleamine 2,3-dioxygenase 2(IDO2)	PIG	SM_WBOAR	-6.37332	1.89727	1.27726e-08	1.96068e-06	0	0	0.095	1.797	3.781	2.245	1.771	1.201	0.054
SCGB3A50	cilia and flagella associated protein 221(CFAP221)	PIG	SM_WBOAR	-6.336	1.83311	8.98109e-09	1.48047e-06	0	0.063	0	0.947	2.141	2.59	0.659	0.691	0.032
SCGB3A51	sperm associated antigen 6(SPAG6)	PIG	SM_WBOAR	-6.33303	3.06703	2.42463e-13	1.63071e-10	0.167	0.085	0	5.709	12.366	8.849	7.138	2.907	0
SCGB3A52	RIB43A domain with coiled-coils 2(RIBC2)	PIG	SM_WBOAR	-6.32529	3.03116	8.25503e-13	4.47742e-10	0.334	0	0	7.018	12.427	14.532	10.724	5.767	0
SCGB3A53		PIG	SM_WBOAR	-6.24973	1.71822	4.60458e-08	6.09617e-06	0.183	0	0	3.983	8.337	12.398	4.789	4.379	0.195
SCGB3A54	acyl-coenzyme A amino acid N-acyltransferase 2-like(LOC110255172)	PIG	SM_WBOAR	-6.24147	-0.108501	0.00021504	0.00656203	0	0	0	0.133	0.367	0.624	0.724	0.036	0.043
SCGB3A55	sperm equatorial segment protein 1(SPESP1)	PIG	SM_WBOAR	-6.18898	-0.143548	0.000214109	0.00656203	0	0	0	0.372	1.244	1.518	1.069	0.475	0.238
SCGB3A56	tryptase(MCT7)	PIG	SM_WBOAR	-6.18827	2.90178	4.31002e-12	1.81172e-09	0.517	0	0	13.444	21.168	9.595	19.396	6.181	3.32
SCGB3A57	pancreatic trypsin inhibitor(PTI)	PIG	SM_WBOAR	-6.17631	3.61044	1.99232e-10	5.07559e-08	0.462	0	0.437	26.87	5.718	36.767	7.851	6.097	0
SCGB3A58	diacylglycerol O-acyltransferase 2-like(LOC110259135)	PIG	SM_WBOAR	-6.14704	-0.167889	0.000132458	0.00447219	0	0	0	0.628	1.232	0.727	0.616	0.162	0.378
SCGB3A59	uncharacterized LOC106506724(LOC106506724)	PIG	SM_WBOAR	-6.12534	-0.185099	0.000193198	0.0061291	0	0	0	0.788	0.465	1.155	0.275	0.384	0
SCGB3A60	radial spoke head component 4A(RSPH4A)	PIG	SM_WBOAR	-6.11154	4.68049	1.10226e-18	5.5812e-15	0.231	0.085	0.057	5.744	13.055	10.591	6.48	4.241	0.054
SCGB3A61	keratin 4(KRT4)	PIG	SM_WBOAR	-6.10043	5.5942	1.77831e-10	4.60009e-08	0.589	0.698	0.532	101.905	20.491	7.517	134.3	143.436	18.817
SCGB3A62	uncharacterized LOC110256061(LOC110256061)	PIG	SM_WBOAR	-6.07024	3.79014	4.40051e-07	4.13353e-05	0.334	0	0	6.133	0.844	18.407	1.48	4.932	0
SCGB3A63	indoleamine 2,3-dioxygenase 1(IDO1)	PIG	SM_WBOAR	-6.06968	2.3673	2.89104e-08	4.01055e-06	0.135	0	0.209	9.957	2.822	12.445	4.574	24.16	0.497
SCGB3A64	collagen alpha-4(VI) chain-like(LOC100517188)	PIG	SM_WBOAR	-6.06695	1.64255	5.27527e-06	0.0003273	0	0	0.019	0.071	0.942	0.801	1.199	0.39	0
SCGB3A65	chromosome 6 C1orf87 homolog(C6H1orf87)	PIG	SM_WBOAR	-5.9986	1.48605	3.54617e-06	0.000234746	0.048	0	0	0.443	1.175	3.083	1.712	0.499	0
SCGB3A66	dynein axonemal intermediate chain 1(DNAI1)	PIG	SM_WBOAR	-5.97346	2.2513	4.81138e-10	1.12628e-07	0.064	0.063	0	2.106	5.208	3.465	4.908	2.036	0.216
SCGB3A67	MORN repeat containing 5(MORN5)	PIG	SM_WBOAR	-5.95104	2.19865	2.14093e-09	4.25936e-07	0.517	0	0	6.08	17.652	6.698	9.59	2.823	0
SCGB3A68	uncharacterized LOC106505835(LOC106505835)	PIG	SM_WBOAR	-5.92485	-0.318223	0.000265354	0.00767927	0	0	0	0.389	0.363	0.447	0.432	0.541	0
SCGB3A69	cyclin A1(CCNA1)	PIG	SM_WBOAR	-5.91827	3.51032	3.60108e-13	2.24254e-10	0.597	0	0	10.621	20.287	12.277	5.302	4.205	0
SCGB3A70		PIG	SM_WBOAR	-5.90657	2.73836	1.3594e-10	3.74704e-08	0.271	0	0.779	14.966	34.929	20.428	21.042	11.864	0.249
SCGB3A71	uncharacterized LOC110257787(LOC110257787)	PIG	SM_WBOAR	-5.89189	-0.341402	0.00039122	0.010359	0	0	0	1.266	2.37	2.655	1.647	0.228	0
SCGB3A72	SEC14-like protein 3(LOC100156470)	PIG	SM_WBOAR	-5.87134	6.29335	9.10505e-18	2.55154e-14	1.99	0.825	0.987	108.72	59.225	59.263	104.959	73.244	2.357
SCGB3A73	beta-defensin 119(LOC100157086)	PIG	SM_WBOAR	-5.85106	-0.369462	0.000585668	0.0141486	0	0	0	1.354	5.441	5.272	3.083	0.433	1.06
SCGB3A74	solute carrier family 18 member A2(SLC18A2)	PIG	SM_WBOAR	-5.832	-0.380163	0.00086628	0.0190152	0	0	0	0.646	0.208	0.829	0.205	0.21	0.087
SCGB3A75	alcohol dehydrogenase 1C (class I), gamma polypeptide(ADH1C)	PIG	SM_WBOAR	-5.81547	2.63384	5.34393e-07	4.75412e-05	0.119	0.127	0.171	6.594	1.093	18.025	19.617	10.074	1.438
SCGB3A76	protein pitchfork-like(LOC100523736)	PIG	SM_WBOAR	-5.7773	1.30929	3.09547e-07	3.1166e-05	0.088	0	0	1.938	3.915	3.121	2.003	1.003	0
SCGB3A77	intelectin 2(ITLN2)	PIG	SM_WBOAR	-5.76786	3.70705	2.80887e-07	2.89744e-05	0	1.1	0	6.868	59.249	8.877	0	0	0.378
SCGB3A78	doublecortin domain containing 2(DCDC2)	PIG	SM_WBOAR	-5.73742	4.94202	2.42134e-12	1.10034e-09	0.287	0.021	0.114	6.195	16.008	2.888	9.233	2.661	0.087
SCGB3A79	sperm tail PG-rich repeat containing 1(STPG1)	PIG	SM_WBOAR	-5.70817	1.98214	4.10544e-09	7.50315e-07	0.135	0	0	2.859	3.03	2.226	2.284	1.706	0.303
SCGB3A80	lymphocyte antigen 6 family member D(LY6D)	PIG	SM_WBOAR	-5.69718	5.37619	4.58697e-12	1.8811e-09	2.3	2.243	1.994	253.851	64.768	40.894	248.028	267.127	30.258
SCGB3A81	transmembrane protease serine 11E-like(LOC100623351)	PIG	SM_WBOAR	-5.69055	2.82813	3.88831e-08	5.27243e-06	0.08	0.085	0	7.107	1.888	1.248	12.252	20.778	9.149
SCGB3A82	rhophilin associated tail protein 1(ROPN1)	PIG	SM_WBOAR	-5.65836	1.93459	1.24838e-08	1.94355e-06	0.366	0	0	5.39	12.505	7.284	5.151	5.352	0.324
SCGB3A83	forkhead box J1(FOXJ1)	PIG	SM_WBOAR	-5.65663	5.98409	5.04021e-15	5.64974e-12	1.464	0.127	1.234	49.988	55.13	43.409	45.152	17.877	0.162
SCGB3A84		PIG	SM_WBOAR	-5.61634	1.20735	4.51993e-07	4.19311e-05	0	0.085	0	2.115	2.814	2.86	0.918	0.811	0
SCGB3A85	uncharacterized LOC102157949(LOC102157949)	PIG	SM_WBOAR	-5.53251	1.17897	3.83111e-05	0.00168358	0	0	0.057	0.177	0.494	1.518	0.227	0.649	0
SCGB3A86	guanine deaminase(GDA)	PIG	SM_WBOAR	-5.49324	1.03436	0.000207557	0.00640342	0.032	0	0	0.283	0.041	1.453	0.356	0.679	0
SCGB3A87	maltase-glucoamylase(MGAM)	PIG	SM_WBOAR	-5.48128	5.62104	2.52616e-12	1.11776e-09	0.653	0.212	0.114	14.533	26.743	4.797	25.605	12.218	1.373
SCGB3A88	death domain containing 1(DTHD1)	PIG	SM_WBOAR	-5.43849	4.30794	1.45554e-13	1.06407e-10	0.334	0.021	0.076	3.691	8.076	9.241	6.166	3.202	0.054
SCGB3A89	family with sequence similarity 216 member B(FAM216B)	PIG	SM_WBOAR	-5.42416	3.59392	3.49569e-12	1.50709e-09	1.823	0	0.323	19.869	41.022	24.285	20.686	11.299	0
SCGB3A90	UDP-glucuronosyltransferase 2A1(LOC100624788)	PIG	SM_WBOAR	-5.42063	7.36872	3.9328e-18	1.32252e-14	1.99	1.206	1.823	87.001	70	55.49	195.095	134.564	54.936
SCGB3A91	low density lipoprotein receptor class A domain containing 1(LDLRAD1)	PIG	SM_WBOAR	-5.39053	3.5212	1.45382e-12	7.40743e-10	0.159	0.106	0.228	3.682	9.303	9.902	8.315	4.085	0.097
SCGB3A92	tektin-4(LOC110259951)	PIG	SM_WBOAR	-5.38503	2.26449	2.84552e-08	3.98705e-06	0.103	0	0.304	5.151	9.756	3.838	5.902	3.382	0
SCGB3A93	DPY30 domain containing 2(DYDC2)	PIG	SM_WBOAR	-5.38134	1.68974	4.70007e-08	6.17398e-06	0.398	0	0	4.062	6.077	4.872	4.73	2.763	0
SCGB3A94	radial spoke head 14 homolog(RSPH14)	PIG	SM_WBOAR	-5.37906	3.18126	2.06463e-11	6.6759e-09	0.064	0.063	0.817	11.922	18.643	13.144	12.781	8.194	0
SCGB3A95	chromosome 17 C20orf85 homolog(C17H20orf85)	PIG	SM_WBOAR	-5.36481	3.02843	3.43793e-11	1.03224e-08	1.178	0	0.342	15.966	29.517	28.15	26.772	12.453	0
SCGB3A96	keratin 6A(KRT6A)	PIG	SM_WBOAR	-5.33852	4.33351	1.38217e-09	2.79997e-07	0.358	0.466	0.437	13.471	3.508	37.596	8.472	24.383	3.147
SCGB3A97	keratin, type II cytoskeletal 6A-like(LOC110260665)	PIG	SM_WBOAR	-5.32349	0.928253	4.3278e-06	0.000276683	0.096	0	0	1.664	1.199	1.789	0.729	2.03	0
SCGB3A98	transmembrane protease serine 11A(LOC100525933)	PIG	SM_WBOAR	-5.31652	4.86238	1.92498e-12	9.24763e-10	0.828	0.339	0	14.603	13.989	21.397	16.615	18.49	6.672
SCGB3A99	zinc finger MYND-type containing 10(ZMYND10)	PIG	SM_WBOAR	-5.30501	4.23611	7.62361e-16	1.42426e-12	0.366	0.402	0.798	16.843	31.36	18.323	19.136	9.467	1.298
SCGB3A100	family with sequence similarity 81 member B(FAM81B)	PIG	SM_WBOAR	-5.29463	2.78134	2.25474e-10	5.65838e-08	0.334	0	0.323	6.939	9.625	11.635	7.592	3.688	0
SCGB3A101	aldo-keto reductase family 1, member C1(AKR1C1)	PIG	SM_WBOAR	-5.28893	5.9969	4.66051e-14	3.73151e-11	2.682	2.963	1.69	105.773	41.247	155.051	275.35	261.114	87.594
SCGB3A102	dynein axonemal heavy chain 5(DNAH5)	PIG	SM_WBOAR	-5.27723	6.04502	1.53301e-12	7.58119e-10	0.398	0.106	0.057	3.921	9.56	8.84	4.617	3.34	0.011
SCGB3A103	dynein assembly factor with WD repeats 1(DAW1)	PIG	SM_WBOAR	-5.26029	2.03571	6.75723e-08	8.47881e-06	0.294	0	0	2.611	4.103	6.586	3.191	1.249	0
SCGB3A104	spermatogenesis associated 18(SPATA18)	PIG	SM_WBOAR	-5.25235	5.28245	2.91488e-13	1.88503e-10	1.082	0.085	0.456	10.125	24.512	21.974	13.294	6.704	0.065
SCGB3A105	peptidylprolyl isomerase like 6(PPIL6)	PIG	SM_WBOAR	-5.23343	1.61723	2.08491e-07	2.24716e-05	0.231	0	0.323	4.381	7.203	7.638	3.818	2.096	0
SCGB3A106	apolipoprotein B mRNA editing enzyme catalytic polypeptide like 4(APOBEC4)	PIG	SM_WBOAR	-5.21507	3.0114	3.75965e-10	9.16156e-08	0.08	0	0.247	3.381	4.466	4.304	2.673	1.532	0.076
SCGB3A107	cadherin related family member 3(CDHR3)	PIG	SM_WBOAR	-5.2082	4.67227	5.49648e-14	4.20081e-11	0.812	0.106	0.19	10.143	19.752	14.243	14.034	6.638	0
SCGB3A108	glutamate decarboxylase 1(GAD1)	PIG	SM_WBOAR	-5.2023	0.916907	9.94614e-05	0.00356577	0	0	0.076	1.301	1.301	0.168	0.562	0.342	0.281
SCGB3A109	tektin 2(TEKT2)	PIG	SM_WBOAR	-5.20228	2.35908	7.41414e-09	1.29856e-06	0.271	0.106	0	5.116	9.523	3.726	5.594	3.808	0
SCGB3A110	glycerophosphodiester phosphodiesterase domain-containing protein 4-like(LOC100525597)	PIG	SM_WBOAR	-5.19661	0.865168	0.000146846	0.00484131	0	0.085	0	0.637	3.251	0.41	0.886	0.823	0
SCGB3A111	uncharacterized LOC100524097(LOC100524097)	PIG	SM_WBOAR	-5.18177	1.54245	3.96379e-07	3.76538e-05	0.056	0.063	0	1.089	1.795	2.944	1.469	0.979	0.054
SCGB3A112	Ig heavy chain V region 914-like(LOC110258662)	PIG	SM_WBOAR	-5.12029	2.3028	2.48761e-07	2.63214e-05	0.716	0.973	0	28.915	10.062	46.212	2.327	2.637	0.281
SCGB3A113	BPI fold containing family B member 1(BPIFB1)	PIG	SM_WBOAR	-5.11189	7.91746	0.00113832	0.0230045	0.955	19.216	3.019	9.868	5.11	876.006	44.941	167.711	0.908
SCGB3A114	family with sequence similarity 47 member E(FAM47E)	PIG	SM_WBOAR	-5.09423	0.734188	4.47359e-05	0.00189468	0.072	0	0	0.752	0.73	1.919	0.491	0.288	0
SCGB3A115	arylacetamide deacetylase-like(LOC100623616)	PIG	SM_WBOAR	-5.07827	3.09339	1.3011e-09	2.69282e-07	0.239	0.042	0	2.292	5.975	2.757	2.954	1.94	0.032
SCGB3A116	ankyrin repeat and fibronectin type III domain containing 1(ANKFN1)	PIG	SM_WBOAR	-5.07297	4.00425	2.35141e-14	2.08087e-11	0.167	0.042	0.057	2.098	4.217	3.027	2.349	1.658	0.043
SCGB3A117	cilia and flagella associated protein 43(CFAP43)	PIG	SM_WBOAR	-5.07168	2.79896	6.24943e-10	1.43942e-07	0.064	0.106	0	1.814	3.149	2.431	1.625	1.838	0.108
SCGB3A118	cytochrome c oxidase subunit 6B1-like(LOC100519366)	PIG	SM_WBOAR	-5.06583	6.2023	9.16994e-10	2.00238e-07	3.55	0.148	2.108	67.777	47.666	92.9	32.895	32.456	0.162
SCGB3A119		PIG	SM_WBOAR	-5.06497	1.54175	3.85397e-06	0.000252143	0	0	0.456	2.31	7.37	6.316	3.456	3.418	0.281
SCGB3A120	chromosome 12 C17orf97 homolog(C12H17orf97)	PIG	SM_WBOAR	-5.03319	2.27841	1.74655e-08	2.59881e-06	0.406	0	0.589	11.399	15.441	9.175	12.554	9.155	0.368
SCGB3A121	outer dense fiber of sperm tails 3B(ODF3B)	PIG	SM_WBOAR	-5.03071	2.71541	2.65592e-09	4.96186e-07	0.7	0	0.304	12.585	23.309	10.144	18.251	8.71	0.195
SCGB3A122	cytochrome P450 family 26 subfamily A member 1(CYP26A1)	PIG	SM_WBOAR	-5.02667	3.05346	6.74014e-08	8.47881e-06	0.39	0.212	0	4.443	20.601	3.763	1.523	3.076	2.39
SCGB3A123	prostaglandin-endoperoxide synthase 2(PTGS2)	PIG	SM_WBOAR	-5.01952	4.124	6.59663e-09	1.16753e-06	0.478	0.085	0.247	13.046	1.725	11.951	0.95	1.838	1.103
SCGB3A124	Sp6 transcription factor(SP6)	PIG	SM_WBOAR	-5.007	3.0298	4.53875e-07	4.19311e-05	0.247	0.085	0	7.904	1.432	1.621	0.178	1.237	1.092
SCGB3A125	anterior gradient 2, protein disulphide isomerase family member(AGR2)	PIG	SM_WBOAR	-4.98305	4.95529	1.76795e-11	5.94525e-09	1.687	3.217	2.773	105.136	33.151	157.678	22.608	117.732	104.335
SCGB3A126		PIG	SM_WBOAR	-4.9809	4.09877	1.47928e-14	1.4631e-11	1.95	0.381	1.025	35.225	50.566	30.898	42.668	15.696	0.476
SCGB3A127	cytochrome P450 family 24 subfamily A member 1(CYP24A1)	PIG	SM_WBOAR	-4.97619	2.40855	1.16862e-07	1.35512e-05	0.199	0.063	0	2.16	1.627	5.561	1.717	3.07	0.443
SCGB3A128	secretory leukocyte peptidase inhibitor(SLPI)	PIG	SM_WBOAR	-4.92774	5.39537	1.24692e-11	4.36786e-09	12.034	4.106	0.987	165.195	300.37	122.774	364.234	147.503	25.402
SCGB3A129	regulator of G protein signaling 4(RGS4)	PIG	SM_WBOAR	-4.92748	6.00123	4.44381e-07	4.15101e-05	3.908	0.402	0.532	50.023	27.767	53.879	8.99	7.779	3.255
SCGB3A130	tetraspanin 19(TSPAN19)	PIG	SM_WBOAR	-4.91431	2.05651	5.81519e-07	5.09254e-05	0.064	0	0	0.469	0.538	1.239	0.459	0.817	0.011
SCGB3A131	cyclin O(CCNO)	PIG	SM_WBOAR	-4.89779	0.58015	0.000224575	0.00677052	0.064	0	0	1.991	0.237	0.512	1.269	0.757	0.173
SCGB3A132	FosB proto-oncogene, AP-1 transcription factor subunit(FOSB)	PIG	SM_WBOAR	-4.89281	5.89864	1.74685e-07	1.94513e-05	2.061	0.254	0.19	41.173	5.889	24.098	0.605	12.23	7.31
SCGB3A133	uncharacterized LOC110256013(LOC110256013)	PIG	SM_WBOAR	-4.89233	0.565665	0.000381871	0.0101274	0.183	0	0	0.46	2.998	3.978	2.316	0.907	0
SCGB3A134	ADAM like decysin 1(ADAMDEC1)	PIG	SM_WBOAR	-4.88094	4.62941	5.69411e-07	5.01261e-05	1.87	0	0.19	26.038	33.228	6.996	4.406	15.702	6.132
SCGB3A135	IQ motif containing with AAA domain 1(IQCA1)	PIG	SM_WBOAR	-4.86107	2.17525	1.07929e-07	1.27798e-05	0.032	0	0.152	1.31	1.852	2.049	1.058	1.352	0.032
SCGB3A136	ciliogenesis associated TTC17 interacting protein(CATIP)	PIG	SM_WBOAR	-4.85468	2.09483	1.28271e-08	1.96068e-06	0.247	0.127	0.171	4.947	6.049	7.415	3.78	2.379	0
SCGB3A137	tektin 1(TEKT1)	PIG	SM_WBOAR	-4.85354	1.76437	2.6739e-07	2.77524e-05	0.064	0.063	0.095	1.345	3.952	2.45	2.165	1.826	0.119
SCGB3A138	complement component 4 binding protein alpha(C4BPA)	PIG	SM_WBOAR	-4.85031	4.77754	7.13943e-13	4.13939e-10	0.971	0.402	0.987	12.975	18.529	39.18	16.447	15.744	4.758
SCGB3A139	C-X-C motif chemokine 17-like(LOC110260995)	PIG	SM_WBOAR	-4.8402	2.96866	1.21045e-06	9.37902e-05	1.799	0	0	17.285	6.905	30.004	26.242	51.03	1.395
SCGB3A140	t-complex-associated-testis-expressed 1(TCTE1)	PIG	SM_WBOAR	-4.83776	2.98924	1.34148e-10	3.74704e-08	0.111	0.233	0.076	3.85	5.314	4.443	5.124	3.178	0
SCGB3A141	sulfotransferase family 1E, estrogen-preferring, member 1(SULT1E1)	PIG	SM_WBOAR	-4.83709	6.06889	8.08374e-10	1.78842e-07	5.221	0.741	1.006	60.67	38.208	96.16	87.545	87.162	175.211
SCGB3A142	translin associated factor X interacting protein 1(TSNAXIP1)	PIG	SM_WBOAR	-4.83262	1.69432	1.09513e-07	1.28766e-05	0.119	0.063	0	1.708	3.104	1.882	0.999	1.201	0
SCGB3A143	chromosome 3 C2orf81 homolog(C3H2orf81)	PIG	SM_WBOAR	-4.80018	1.99908	5.87895e-08	7.60374e-06	0.247	0.085	0	3.248	4.376	3.521	3.677	1.418	0.205
SCGB3A144	plastin 1(PLS1)	PIG	SM_WBOAR	-4.7935	4.88024	1.75488e-13	1.22944e-10	0.637	0.614	0.171	15.727	9.005	16.451	14.082	13.504	7.862
SCGB3A145	cilia and flagella associated protein 161(CFAP161)	PIG	SM_WBOAR	-4.77684	2.48552	7.69301e-09	1.33351e-06	0.382	0.212	0	4.416	8.589	6.12	6.134	2.727	0.249
SCGB3A146	S100 calcium binding protein A2(S100A2)	PIG	SM_WBOAR	-4.76376	4.91966	1.03016e-11	3.76548e-09	6.662	3.619	4.273	164.213	49.33	220.48	92.178	157.679	72.876
SCGB3A147	TNFAIP3 interacting protein 3(TNIP3)	PIG	SM_WBOAR	-4.76167	2.4377	3.9583e-05	0.00172422	0.231	0.106	0	1.894	0.33	5.999	0.551	1.027	0.27
SCGB3A148		PIG	SM_WBOAR	-4.76133	1.59607	1.34205e-06	0.000102105	0.605	0	0	3.885	10.568	7.163	5.583	3.664	0
SCGB3A149	stathmin domain containing 1(STMND1)	PIG	SM_WBOAR	-4.75931	1.92792	3.2338e-07	3.23649e-05	0.207	0	0	1.443	3.067	2.264	2.603	0.943	0
SCGB3A150	dynein light chain roadblock-type 2(DYNLRB2)	PIG	SM_WBOAR	-4.74435	2.35131	1.26803e-07	1.44454e-05	0.287	0.317	1.234	10.939	15.821	27.098	8.202	10.669	0.26
SCGB3A151	flavin containing dimethylaniline monoxygenase 3(FMO3)	PIG	SM_WBOAR	-4.7216	5.28911	3.45757e-15	4.34713e-12	2.236	1.249	0.836	28.791	38.126	54.95	101.427	52.333	4.975
SCGB3A152	glutathione peroxidase 2(GPX2)	PIG	SM_WBOAR	-4.71815	4.70779	3.08253e-15	4.31914e-12	3.741	2.01	2.374	88.045	58.474	85.457	100.363	76.434	27.565
SCGB3A153	uncharacterized LOC102165644(LOC102165644)	PIG	SM_WBOAR	-4.71406	0.479927	0.000275557	0.00789305	0	0.021	0	0.124	0.571	0.214	0.011	0.246	0.043
SCGB3A154		PIG	SM_WBOAR	-4.70834	1.6659	3.38554e-06	0.000226791	0.056	0	0.152	1.221	1.603	2.822	1.857	0.847	0
SCGB3A155	ceramide kinase like(CERKL)	PIG	SM_WBOAR	-4.65362	0.382553	0.000626132	0.014933	0.111	0	0	0.443	0.991	2.17	0.589	0.961	0
SCGB3A156	tektin 3(TEKT3)	PIG	SM_WBOAR	-4.65133	1.50542	1.16998e-06	9.1074e-05	0.287	0	0	2.292	3.858	2.999	2.689	0.685	0
SCGB3A157	uncharacterized LOC110257285(LOC110257285)	PIG	SM_WBOAR	-4.65054	1.56198	1.06013e-06	8.4479e-05	0.048	0	0.038	0.726	1.101	0.559	0.551	0.396	0
SCGB3A158	semaphorin 3E(SEMA3E)	PIG	SM_WBOAR	-4.61797	3.90196	9.7973e-11	2.8402e-08	0.446	0.021	0.19	2.965	8.606	5.179	6.037	2.421	0.173
SCGB3A159	syntrophin gamma 1(SNTG1)	PIG	SM_WBOAR	-4.61484	0.355247	0.00127058	0.0250452	0.024	0	0	0.159	0.608	0.019	0.151	0.072	0.022
SCGB3A160	uncharacterized LOC102165728(LOC102165728)	PIG	SM_WBOAR	-4.61472	0.367559	0.000144768	0.00478545	0.024	0	0	0.195	0.359	0.317	0.022	0.066	0
SCGB3A161	cytochrome P450 family 3 subfamily A member 29(CYP3A29)	PIG	SM_WBOAR	-4.6131	0.440827	0.000245867	0.00723993	0	0	0.114	1.567	0.628	0.801	2.37	2.175	1.341
SCGB3A162	ubiquitin conjugating enzyme E2 U(UBE2U)	PIG	SM_WBOAR	-4.60017	1.78713	9.17857e-07	7.49168e-05	0.326	0	0	1.372	2.994	2.916	0.864	0.847	0
SCGB3A163	chloride channel accessory 1(CLCA1)	PIG	SM_WBOAR	-4.59788	7.68936	6.9736e-07	5.92193e-05	6.311	4.825	4.918	98.666	11.33	286.571	78.981	167.068	135.674
SCGB3A164	coiled-coil domain containing 60(CCDC60)	PIG	SM_WBOAR	-4.59158	1.83032	9.98365e-06	0.000557691	0.111	0	0.057	0.69	3.34	0.745	2.419	0.697	0.032
SCGB3A165	beta-galactosidase-1-like protein 2(LOC100520582)	PIG	SM_WBOAR	-4.58276	3.60398	1.86109e-11	6.13576e-09	0.39	0.19	0.418	4.85	9.058	11.048	9.687	7.551	0.151
SCGB3A166	uroplakin 2(UPK2)	PIG	SM_WBOAR	-4.57922	1.47391	1.77993e-06	0.000130121	0.398	0.19	0	5.54	8.671	3.074	5.556	4.079	1.298
SCGB3A167	indolethylamine N-methyltransferase(INMT)	PIG	SM_WBOAR	-4.56101	3.86567	1.44326e-10	3.91401e-08	2.587	0.169	0.703	23.153	34.541	31.411	49.137	11.996	2.877
SCGB3A168	scinderin(SCIN)	PIG	SM_WBOAR	-4.5288	6.7437	1.71547e-14	1.60244e-11	2.825	3.09	2.905	57.387	71.856	89.09	53.932	39.574	25.694
SCGB3A169	thymus, brain and testes associated(TBATA)	PIG	SM_WBOAR	-4.51542	2.19382	4.40455e-05	0.00187489	0.255	0.063	0	2.301	9.821	0.615	1.242	1.55	0.087
SCGB3A170	dynein axonemal heavy chain 12(DNAH12)	PIG	SM_WBOAR	-4.51488	4.03609	2.42106e-12	1.10034e-09	0.103	0.042	0.152	1.637	2.859	2.664	1.334	1.742	0.227
SCGB3A171	uncharacterized LOC102167589(LOC102167589)	PIG	SM_WBOAR	-4.5044	0.321385	0.000295412	0.00833399	0	0.212	0	1.487	3.724	1.658	1.782	4.764	5.029
SCGB3A172	serpin family B member 11(SERPINB11)	PIG	SM_WBOAR	-4.48566	3.42954	2.5126e-09	4.80078e-07	0.844	0.508	0.133	10.098	6.526	19.497	9.665	6.013	1.244
SCGB3A173	dynein axonemal heavy chain 6(DNAH6)	PIG	SM_WBOAR	-4.46839	4.36506	6.83556e-12	2.64068e-09	0.231	0.042	0.152	1.788	4.054	3.381	2.246	1.73	0.281
SCGB3A174	cilia and flagella associated protein 61(CFAP61)	PIG	SM_WBOAR	-4.45548	2.81479	2.4917e-09	4.80078e-07	0.072	0.19	0.095	2.584	4.837	2.953	2.473	2.193	0.065
SCGB3A175	sciellin(SCEL)	PIG	SM_WBOAR	-4.45476	2.28894	4.60378e-06	0.000291007	0.072	0.085	0.095	3.292	1.839	0.41	1.231	2.992	1.309
SCGB3A176	ankyrin repeat and ubiquitin domain containing 1(ANKUB1)	PIG	SM_WBOAR	-4.45317	0.898121	3.17079e-05	0.00145269	0.143	0	0	0.805	1.664	1.742	0.832	0.619	0
SCGB3A177	HYDIN axonemal central pair apparatus protein(HYDIN)	PIG	SM_WBOAR	-4.44528	5.77346	7.96923e-10	1.7866e-07	0.454	0.042	0.342	3.868	8.561	6.726	5.162	4.397	0.238
SCGB3A178	ovostatin homolog 2(LOC100524679)	PIG	SM_WBOAR	-4.43623	6.49423	0.000263657	0.00764332	0.048	0.762	5.507	13.276	19.883	114.772	8.013	7.683	0.238
SCGB3A179	Wnt family member 7B(WNT7B)	PIG	SM_WBOAR	-4.41994	3.5362	1.10892e-08	1.77576e-06	0.406	0.254	0.057	9.532	4.156	2.757	14.023	5.761	1.417
SCGB3A180	family with sequence similarity 183 member A(FAM183A)	PIG	SM_WBOAR	-4.41167	1.35897	6.36873e-06	0.000389396	0.549	0	0.418	6.983	10.474	5.086	7.781	5.25	0
SCGB3A181	chromosome 1 C6orf118 homolog(C1H6orf118)	PIG	SM_WBOAR	-4.41054	1.44829	2.84355e-05	0.00134302	0	0.085	0.247	1.177	4.507	2.45	2.327	1.64	0
SCGB3A182		PIG	SM_WBOAR	-4.40724	1.87624	3.14794e-06	0.000216039	1.345	0	0	9.24	18.566	7.694	9.104	3.214	0.487
SCGB3A183	axonemal dynein light chain domain containing 1(AXDND1)	PIG	SM_WBOAR	-4.4001	1.37689	9.73789e-06	0.000545776	0.04	0.042	0.057	0.469	1.733	0.941	0.832	0.715	0.032
SCGB3A184		PIG	SM_WBOAR	-4.39922	4.63134	1.01214e-09	2.18182e-07	0.358	0.063	0.836	6.479	12.003	9.604	8.072	4.157	0.173
SCGB3A185	EF-hand domain containing 1(EFHC1)	PIG	SM_WBOAR	-4.39535	4.53246	6.9103e-12	2.64068e-09	1.846	0.381	0.513	14.435	26.943	20.335	17.549	9.215	0.346
SCGB3A186	SEC14-like protein 4(LOC100739639)	PIG	SM_WBOAR	-4.3901	1.42661	1.16338e-05	0.000635098	0	0.021	0.076	0.779	0.893	0.466	0.751	0.949	0.087
SCGB3A187	glutaminyl-peptide cyclotransferase(QPCT)	PIG	SM_WBOAR	-4.37895	2.98585	4.0497e-10	9.72739e-08	0.398	0.529	0.285	9.205	10.05	8.887	12.635	6.157	1.222
SCGB3A188	von Willebrand factor A domain containing 3A(VWA3A)	PIG	SM_WBOAR	-4.37519	3.45008	1.71021e-08	2.56745e-06	0.318	0	0.209	2.248	5.017	3.773	2.554	2.421	0.076
SCGB3A189	cilia and flagella associated protein 45(CFAP45)	PIG	SM_WBOAR	-4.37285	2.79302	1.87366e-08	2.73946e-06	0.191	0.212	0.646	5.496	10.103	6.763	11.75	6.223	0.087
SCGB3A190	cilia and flagella associated protein 52(CFAP52)	PIG	SM_WBOAR	-4.37227	2.36856	2.91e-08	4.01055e-06	0.334	0.085	0.247	3.381	6.077	4.155	4.034	2.114	0.076
SCGB3A191	xanthine dehydrogenase(XDH)	PIG	SM_WBOAR	-4.36364	3.61918	1.20777e-09	2.53843e-07	0.271	0.381	0.114	4.647	2.704	7.517	12.311	9.377	0.205
SCGB3A192	dynein axonemal heavy chain 7(DNAH7)	PIG	SM_WBOAR	-4.36256	4.00663	5.83962e-12	2.33779e-09	0.135	0.042	0.076	1.186	2.594	2.087	1.431	1.466	0.022
SCGB3A193	dynein regulatory complex subunit 7(DRC7)	PIG	SM_WBOAR	-4.35168	3.1913	3.36997e-10	8.33275e-08	0.318	0.169	0.304	4.186	8.683	5.012	4.606	5.034	0.097
SCGB3A194	sperm associated antigen 16(SPAG16)	PIG	SM_WBOAR	-4.34977	4.27054	1.13218e-12	5.9489e-10	0.748	0.741	0.703	5.655	10.865	11.756	4.271	5.46	1.611
SCGB3A195	uncharacterized LOC102159067(LOC102159067)	PIG	SM_WBOAR	-4.34675	1.33252	2.12809e-05	0.00107776	0.032	0.042	0.038	0.301	1.456	0.792	0.373	0.649	0
SCGB3A196	LHFPL tetraspan subfamily member 1(LHFPL1)	PIG	SM_WBOAR	-4.3396	0.199187	0.000421766	0.0109393	0	0.085	0	0.62	1.232	0.792	0.254	1.219	0.151
SCGB3A197		PIG	SM_WBOAR	-4.3387	1.29394	3.03999e-05	0.00140424	0.302	0	0.228	1.505	5.543	4.434	4.822	1.532	0
SCGB3A198	hydroxycarboxylic acid receptor 2(HCAR2)	PIG	SM_WBOAR	-4.32962	2.74907	1.51699e-05	0.000797086	0.772	0	0	4.098	2.871	9.492	2.867	2.709	0.616
SCGB3A199	serpin family I member 2(SERPINI2)	PIG	SM_WBOAR	-4.30888	2.59045	1.85508e-07	2.03865e-05	0.127	0.042	0.038	0.637	2.574	1.369	0.697	1.003	0.022
SCGB3A200	peptidase inhibitor 3(PI3)	PIG	SM_WBOAR	-4.30441	2.51688	0.00107209	0.0221044	0.358	0	2.26	4.151	2.133	47.526	20.654	108.559	0.703
SCGB3A201		PIG	SM_WBOAR	-4.29829	3.29128	1.74842e-10	4.59342e-08	0.493	0.212	0.285	4.691	6.032	6.753	3.737	4.193	1.114
SCGB3A202		PIG	SM_WBOAR	-4.28401	2.42623	3.33091e-07	3.29446e-05	0.525	0	0.247	3.523	7.264	5.999	5.869	3.202	0.292
SCGB3A203	epithelial cell transforming 2 like(ECT2L)	PIG	SM_WBOAR	-4.26995	2.87051	7.87791e-09	1.35163e-06	0.239	0.212	0.133	2.177	4.747	4.974	3.094	2.685	0.087
SCGB3A204	fibroblast growth factor 14(FGF14)	PIG	SM_WBOAR	-4.25893	0.105952	0.000737198	0.0169566	0.056	0	0	0.15	0.359	0.317	0.313	0.204	0.054
SCGB3A205	mucin 13, cell surface associated(MUC13)	PIG	SM_WBOAR	-4.24944	3.08676	5.25288e-05	0.00214895	0.183	0.19	0.532	5.009	0.44	12.417	2.241	5.683	0.216
SCGB3A206	flavin containing dimethylaniline monoxygenase 2(FMO2)	PIG	SM_WBOAR	-4.24739	7.48491	1.09558e-11	3.91938e-09	3.406	3.534	2.393	43.474	51.353	92.481	101.276	77.875	11.658
SCGB3A207	cilia and flagella associated protein 65(CFAP65)	PIG	SM_WBOAR	-4.23995	3.74777	1.53191e-11	5.25665e-09	0.159	0.233	0.133	2.629	4.531	3.847	3.753	2.781	0.173
SCGB3A208	claudin 1(CLDN1)	PIG	SM_WBOAR	-4.21379	3.65101	4.8229e-10	1.12628e-07	1.942	0.444	0.798	12.639	31.148	21.593	15.389	7.755	13.269
SCGB3A209	coiled-coil domain containing 153(CCDC153)	PIG	SM_WBOAR	-4.20106	1.1218	3.03797e-05	0.00140424	0.294	0	0	2.062	4.544	3.065	3.024	1.55	0
SCGB3A210	solute carrier family 44 member 4(SLC44A4)	PIG	SM_WBOAR	-4.18799	5.73328	1.33541e-14	1.40335e-11	2.714	2.201	1.5	35.924	45.341	49.426	44.283	36.595	4.153
SCGB3A211	ADAM metallopeptidase domain 7(ADAM7)	PIG	SM_WBOAR	-4.18015	2.10925	1.72995e-06	0.000128138	0.255	0.042	0	1.779	3.132	1.537	0.367	1.682	1.027
SCGB3A212	NIMA related kinase 10(NEK10)	PIG	SM_WBOAR	-4.1663	3.71763	2.31499e-09	4.52608e-07	0.334	0.063	0.114	2.354	3.516	5.775	4.25	2.505	0.368
SCGB3A213	phosducin like 2(PDCL2)	PIG	SM_WBOAR	-4.1616	0.669457	8.44858e-05	0.0031428	0.135	0	0	0.717	0.73	1.146	1.01	1.562	0.162
SCGB3A214	mesothelin(LOC100524016)	PIG	SM_WBOAR	-4.15907	2.13318	3.9656e-06	0.00025823	0.43	0.339	0	8.824	3.854	2.981	18.078	19.739	2.076
SCGB3A215	calcyphosine like(CAPSL)	PIG	SM_WBOAR	-4.14589	2.64523	1.1583e-08	1.83732e-06	0.852	0.91	0.627	14.223	17.436	16.562	9.098	12.368	2.671
SCGB3A216		PIG	SM_WBOAR	-4.13648	7.69405	1.36882e-08	2.07346e-06	3.422	5.037	3.988	142.52	62.573	25.393	135.531	143.244	119.745
SCGB3A217	NOP2/Sun RNA methyltransferase family member 7(NSUN7)	PIG	SM_WBOAR	-4.13452	3.89944	1.31326e-09	2.69282e-07	0.804	0.063	0.247	6.018	9.413	8.896	6.874	2.607	0.346
SCGB3A218	phosphodiesterase 6C(PDE6C)	PIG	SM_WBOAR	-4.13409	1.38703	1.20747e-05	0.000654915	0.231	0	0	2.301	3.785	4.117	5.292	3.01	0.725
SCGB3A219	complement factor B(CFB)	PIG	SM_WBOAR	-4.12204	3.56347	2.91424e-07	2.95181e-05	0.764	0	0.741	5.983	7.264	13.647	13.947	7.371	1.179
SCGB3A220	ubiquitin C-terminal hydrolase L1(UCHL1)	PIG	SM_WBOAR	-4.122	1.67972	1.98728e-05	0.00101563	0.716	0	0.266	2.31	9.536	8.095	4.444	2.835	3.342
SCGB3A221	mucin-16(LOC100624460)	PIG	SM_WBOAR	-4.12112	5.84569	2.30019e-06	0.000161822	0.501	0.042	0.361	3.638	1.297	10.498	2.775	3.989	0.151
SCGB3A222	uroplakin 1B(UPK1B)	PIG	SM_WBOAR	-4.11441	0.0380227	0.000960595	0.020419	0	0.254	0	1.637	2.671	2.329	0.518	2.625	0.865
SCGB3A223	uncharacterized LOC110257321(LOC110257321)	PIG	SM_WBOAR	-4.11037	0.626491	0.000205368	0.00634752	0.422	0	0	3.956	1.872	3.763	3.105	2.307	0.378
SCGB3A224	TNF superfamily member 18(TNFSF18)	PIG	SM_WBOAR	-4.10138	-0.00752671	0.00143352	0.027359	0.032	0	0	0.186	0.22	0.363	0.157	0.198	0.108
SCGB3A225	meiosis specific nuclear structural 1(MNS1)	PIG	SM_WBOAR	-4.09996	2.00408	9.52669e-06	0.000539333	0.637	0	0	2.726	4.96	4.844	2.511	2.012	0.238
SCGB3A226	peripheral myelin protein 2(PMP2)	PIG	SM_WBOAR	-4.0949	3.365	0.000227837	0.00682862	1.703	0.508	0.133	1.867	2.5	31.83	9.023	3.004	26.516
SCGB3A227	leucine rich repeat containing 36(LRRC36)	PIG	SM_WBOAR	-4.08339	2.01938	5.17832e-06	0.000323674	0.47	0.085	0	2.009	2.773	4.425	2.619	1.958	0.216
SCGB3A228	adenylate kinase 7(AK7)	PIG	SM_WBOAR	-4.06504	3.02563	6.48285e-07	5.60341e-05	0.724	0	0.304	3.292	7.207	7.005	4.557	3.028	0.065
SCGB3A229	Fos proto-oncogene, AP-1 transcription factor subunit(FOS)	PIG	SM_WBOAR	-4.064	6.58058	2.61131e-09	4.93332e-07	17.597	5.545	7.9	273.827	90.72	163.425	11.231	72.247	57.401
SCGB3A230	SLAM family member 9-like(LOC102162420)	PIG	SM_WBOAR	-4.05815	-0.0329209	0.00150366	0.0282601	0.088	0	0	0.54	0.322	0.447	0.346	0.505	0.151
SCGB3A231	CD164 molecule like 2(CD164L2)	PIG	SM_WBOAR	-4.05041	-0.00355853	0.00211831	0.036123	0	0.339	0	2.195	1.122	1.928	0.481	0.535	0.844
SCGB3A232	uncharacterized LOC110255430(LOC110255430)	PIG	SM_WBOAR	-4.05019	1.05938	4.75704e-05	0.00199464	0.143	0	0.095	0.558	1.35	0.81	2.009	2.799	0.141
SCGB3A233	leucine rich repeat containing 56(LRRC56)	PIG	SM_WBOAR	-4.0467	3.33311	6.20522e-08	7.96447e-06	0.891	0.127	0.285	4.797	13.904	5.021	11.685	3.244	0.389
SCGB3A234		PIG	SM_WBOAR	-4.04122	3.28276	4.00544e-06	0.000259029	0.78	0.042	0	3.921	5.168	5.198	3.542	2.018	0.108
SCGB3A235	C-type lectin domain family 4 member A-like(LOC110260747)	PIG	SM_WBOAR	-4.03334	-0.0170842	0.00203419	0.035152	0	0.042	0	0.301	0.767	0.326	1.129	1.394	0.141
SCGB3A236	serpin family B member 10(SERPINB10)	PIG	SM_WBOAR	-4.01775	1.4528	3.74221e-05	0.00165583	0.08	0	0.361	2.292	1.835	3.046	1.507	2.769	1.092
SCGB3A237	calcyphosine 2(CAPS2)	PIG	SM_WBOAR	-4.016	2.66353	3.25772e-07	3.24114e-05	0.366	0.042	0.076	2.496	2.623	3.214	1.717	1.093	0.487
SCGB3A238	retinol binding protein 4(RBP4)	PIG	SM_WBOAR	-4.01346	0.614898	0.000308614	0.00860168	0.191	0	0.285	1.531	3.051	2.301	4.444	1.718	0.173
SCGB3A239	Wnt family member 3A(WNT3A)	PIG	SM_WBOAR	-3.99107	0.604516	0.00021491	0.00656203	0	0.127	0	0.965	1.036	0.531	0.583	0.907	0.595
SCGB3A240	tachykinin receptor 3(TACR3)	PIG	SM_WBOAR	-3.98506	0.594832	0.00153121	0.0285557	0.088	0	0.114	0.142	2.48	1.258	1.577	0.18	0.076
SCGB3A241	arachidonate 15-lipoxygenase(ALOX15)	PIG	SM_WBOAR	-3.98248	5.44278	6.90162e-10	1.56816e-07	2.841	0.635	0.949	15.117	32.963	38.583	24.838	49.005	1.298
SCGB3A242	BPI fold containing family A member 1(BPIFA1)	PIG	SM_WBOAR	-3.97642	9.64834	8.55708e-09	1.43879e-06	39.293	107.084	132.283	863.706	1618.13	2144.87	1099.37	1036.92	215.504
SCGB3A243	diphosphoinositol polyphosphate phosphohydrolase 3-beta(LOC100515984)	PIG	SM_WBOAR	-3.96973	0.55439	0.000135796	0.00455743	0.119	0.085	0	0.832	1.485	1.071	1.064	0.517	0.249
SCGB3A244	adenylate kinase 9(AK9)	PIG	SM_WBOAR	-3.96612	3.04397	1.87694e-06	0.00013603	0.294	0	0.133	1.239	2.667	3.391	1.593	1.874	0
SCGB3A245	microseminoprotein beta(MSMB)	PIG	SM_WBOAR	-3.96603	6.34901	4.852e-05	0.00201934	30.459	23.808	23.528	143.37	35.451	1206.99	321.561	251.371	38.509
SCGB3A246	vascular endothelial growth factor D(VEGFD)	PIG	SM_WBOAR	-3.93858	4.10449	3.84317e-07	3.67154e-05	2.34	0.317	0.209	7.399	25.536	14.131	7.641	2.349	1.352
SCGB3A247	coiled-coil domain containing 180(CCDC180)	PIG	SM_WBOAR	-3.93579	2.76997	2.48906e-07	2.63214e-05	0.135	0.042	0.076	0.628	2.015	1.462	0.988	0.733	0.011
SCGB3A248	protein phosphatase 1 regulatory subunit 32(PPP1R32)	PIG	SM_WBOAR	-3.93578	2.74243	7.12204e-08	8.87037e-06	1.082	0.254	0.342	7.169	13.272	8.356	7.986	4.043	0.108
SCGB3A249	developing brain homeobox 2(DBX2)	PIG	SM_WBOAR	-3.92882	-0.12323	0.00261286	0.0420005	0.088	0	0	0.549	0.6	0.829	0.572	1.147	0.389
SCGB3A250	kinesin family member 6(KIF6)	PIG	SM_WBOAR	-3.92791	0.897873	0.000144867	0.00478545	0.135	0	0	0.451	1.219	0.913	0.837	0.511	0
SCGB3A251	zinc finger SWIM-type containing 2(ZSWIM2)	PIG	SM_WBOAR	-3.92718	1.64115	1.73498e-05	0.000900371	0.072	0.063	0.152	0.726	1.66	1.351	0.648	0.829	0.119
SCGB3A252	cell division cycle 20B(CDC20B)	PIG	SM_WBOAR	-3.92174	1.8308	0.000286131	0.00812671	0.135	0	0	1.328	0.245	0.578	0.643	0.505	0.032
SCGB3A253	aldehyde dehydrogenase 1 family member A1(ALDH1A1)	PIG	SM_WBOAR	-3.92003	8.66141	3.20831e-08	4.38574e-06	8.054	26.834	32.89	514.03	371.26	240.191	694.439	544.088	222.317
SCGB3A254	dehydrogenase/reductase 9(DHRS9)	PIG	SM_WBOAR	-3.90613	4.32837	2.54447e-07	2.67392e-05	2.618	0.19	0.855	10.913	18.594	30.675	10.562	7.082	0.303
SCGB3A255	MGAT4 family member C(MGAT4C)	PIG	SM_WBOAR	-3.8971	3.27994	7.46576e-06	0.000449926	0	0.593	0.095	3.301	4.817	3.763	1.739	2.427	1.546
SCGB3A256	histidine decarboxylase(HDC)	PIG	SM_WBOAR	-3.8958	-0.112973	0.00246453	0.0403226	0	0.063	0	0.23	0.485	0.41	0.432	0.276	0
SCGB3A257	MORF4 family-associated protein 1-like(LOC110262074)	PIG	SM_WBOAR	-3.89462	0.460313	0.000416211	0.0108331	0.032	0	0	0.133	0.232	0.298	0.076	0.174	0.032
SCGB3A258	potassium voltage-gated channel modifier subfamily G member 3(KCNG3)	PIG	SM_WBOAR	-3.89267	1.29556	2.40817e-05	0.00118742	0.032	0.063	0.038	0.735	1.101	0.615	0.826	0.426	0.141
SCGB3A259	tetratricopeptide repeat domain 34(TTC34)	PIG	SM_WBOAR	-3.88032	2.63862	1.22638e-06	9.41567e-05	0.302	0.021	0.038	1.398	2.782	1.882	1.301	0.649	0.076
SCGB3A260	protein maelstrom homolog(LOC110257089)	PIG	SM_WBOAR	-3.86877	0.507881	0.000872984	0.0190692	0	0.063	0	0.133	0.62	0.484	0.14	0.595	0.022
SCGB3A261	zinc finger C2HC-type containing 1C(ZC2HC1C)	PIG	SM_WBOAR	-3.85969	2.00048	3.97773e-06	0.00025823	0.08	0.254	0.247	3.089	3.683	2.627	2.133	1.58	0.357
SCGB3A262	F-box only protein 36-like(LOC110255871)	PIG	SM_WBOAR	-3.84924	1.81202	9.97723e-05	0.0035693	0	1.037	0.703	5.186	17.04	4.304	8.056	2.271	5.483
SCGB3A263	gamma-aminobutyric acid type A receptor subunit pi(GABRP)	PIG	SM_WBOAR	-3.84369	5.42013	3.67711e-07	3.54162e-05	0.294	2.455	2.393	38.332	14.715	20.465	25.983	62.173	17.562
SCGB3A264	glutamate rich 3(ERICH3)	PIG	SM_WBOAR	-3.8394	5.08371	4.68994e-11	1.38345e-08	0.836	0.275	0.646	5.558	9.389	11.281	7.608	7.803	0.357
SCGB3A265	basal body orientation factor 1(BBOF1)	PIG	SM_WBOAR	-3.83873	0.864229	6.3705e-05	0.0025144	0.143	0.106	0	1.584	1.219	1.872	0.815	0.829	0.205
SCGB3A266	EF-hand calcium binding domain 12(EFCAB12)	PIG	SM_WBOAR	-3.81847	2.72525	9.39782e-08	1.14504e-05	0.509	0.19	0.608	5.293	5.694	6.651	6.566	3.166	0
SCGB3A267	uncharacterized LOC100519934(LOC100519934)	PIG	SM_WBOAR	-3.816	3.6821	5.05969e-07	4.57385e-05	1.409	0.762	0.513	15.586	3.544	19.906	3.818	7.611	21.553
SCGB3A268		PIG	SM_WBOAR	-3.81221	2.32648	1.43546e-05	0.000758989	1.059	0.063	0	3.629	6.155	5.934	6.301	2.865	0.097
SCGB3A269	uncharacterized LOC110261161(LOC110261161)	PIG	SM_WBOAR	-3.81119	0.465124	0.000784184	0.0176213	0	0.042	0	0.124	0.432	0.307	0.14	0.523	0.443
SCGB3A270	immunoglobulin kappa variable 2D-28-like(LOC110258179)	PIG	SM_WBOAR	-3.80925	0.808178	0.000144233	0.00478332	0.995	0	0	5.797	5.91	8.067	2.759	5.983	2.347
SCGB3A271	epiregulin(EREG)	PIG	SM_WBOAR	-3.80687	1.49498	0.000895707	0.0195083	0	0.19	0	0.602	0.375	2.115	0.103	0.324	0.119
SCGB3A272	CD209 molecule(CD209)	PIG	SM_WBOAR	-3.79527	0.79637	0.000172006	0.00556176	0.677	0	0	3.434	3.479	5.002	1.064	1.466	1.2
SCGB3A273	stabilizer of axonemal microtubules 2(SAXO2)	PIG	SM_WBOAR	-3.79309	3.51683	8.52586e-09	1.43879e-06	0.223	0.762	0.57	8.098	8.116	9.921	5.567	3.712	1.395
SCGB3A274	solute carrier family 16 member 12(SLC16A12)	PIG	SM_WBOAR	-3.78366	2.30767	2.96514e-06	0.000205168	0.199	0.042	0.133	1.257	3.108	1.081	1.334	0.625	0.941
SCGB3A275	RAS like estrogen regulated growth inhibitor(RERG)	PIG	SM_WBOAR	-3.78201	3.47102	5.60236e-07	4.9578e-05	1.552	0.106	0.304	7.62	11.249	9.203	17.355	11.143	2.812
SCGB3A276	vanin 1(VNN1)	PIG	SM_WBOAR	-3.77482	1.2022	0.000217536	0.00661352	0.199	0	0.285	3.354	0.942	2.655	2.009	4.163	0.443
SCGB3A277	macrosialin(LOC100520753)	PIG	SM_WBOAR	-3.77289	0.432372	0.000797707	0.0177651	0.119	0	0.171	1.23	0.636	2.198	0.983	0.961	0.195
SCGB3A278	sterile alpha motif domain containing 15(SAMD15)	PIG	SM_WBOAR	-3.76813	1.82062	6.26777e-06	0.000384621	0.287	0.148	0.095	1.646	4.413	2.385	1.517	1.189	0.249
SCGB3A279	calpain 14(CAPN14)	PIG	SM_WBOAR	-3.75504	2.50016	0.00110724	0.0225389	0.287	0.085	0.171	0.611	0.204	6.865	0.259	2.187	0.4
SCGB3A280	family with sequence similarity 166 member B(FAM166B)	PIG	SM_WBOAR	-3.75167	3.06467	2.6325e-08	3.71957e-06	1.512	0.91	0.968	9.567	21.184	19.925	18.748	8.536	0.303
SCGB3A281	zinc finger protein 474(LOC100525452)	PIG	SM_WBOAR	-3.74465	1.9752	3.51309e-06	0.000233475	0.151	0.042	0.095	0.788	1.721	1.481	0.848	1.009	0.238
SCGB3A282	matrix metallopeptidase 7(MMP7)	PIG	SM_WBOAR	-3.72844	1.30455	0.00180392	0.0321987	0	0	0.798	3.673	1.289	5.421	1.226	4.223	1.579
SCGB3A283	multiciliate differentiation and DNA synthesis associated cell cycle protein(MCIDAS)	PIG	SM_WBOAR	-3.70548	0.357458	0.00160038	0.0293125	0.04	0.042	0	0.876	0.245	0.298	0.562	0.426	0.076
SCGB3A284	C2 calcium dependent domain containing 4B(C2CD4B)	PIG	SM_WBOAR	-3.69731	3.41395	1.30693e-05	0.000699834	0.581	0.106	0.779	12.223	1.974	4.751	5.205	6.434	0.8
SCGB3A285	alanine and arginine rich domain containing protein(AARD)	PIG	SM_WBOAR	-3.69589	0.306869	0.00165408	0.0300343	0.207	0	0	0.912	0.591	1.9	3.31	1.171	0.184
SCGB3A286	coiled-coil domain containing 13(CCDC13)	PIG	SM_WBOAR	-3.68773	3.3649	1.20568e-08	1.8946e-06	0.207	0.148	0.19	1.814	4.021	1.826	3.035	2.036	0.032
SCGB3A287		PIG	SM_WBOAR	-3.6867	4.63323	9.80142e-08	1.18448e-05	2.595	0.487	0.285	12.293	17.163	15.771	13.461	13.642	3.915
SCGB3A288	selectin E(SELE)	PIG	SM_WBOAR	-3.67848	3.14946	3.09552e-05	0.00142208	0.645	0.148	0.285	1.637	1.803	10.657	2.586	1.4	2.357
SCGB3A289	transmembrane protein 232(TMEM232)	PIG	SM_WBOAR	-3.66611	1.62279	2.98927e-05	0.00139616	0.103	0.021	0.304	1.168	2.778	2.459	2.079	0.985	0.043
SCGB3A290	leucine rich repeats and IQ motif containing 1(LRRIQ1)	PIG	SM_WBOAR	-3.66358	3.71478	1.32246e-05	0.0007059	0.605	0.021	0.057	2.089	3.83	3.987	2.64	1.7	0.26
SCGB3A291	von Willebrand factor D and EGF domains(VWDE)	PIG	SM_WBOAR	-3.65478	0.274696	0.00202267	0.0350336	0.056	0	0	0.142	0.204	0.475	0.011	0.216	0.043
SCGB3A292	dynein axonemal intermediate chain 2(DNAI2)	PIG	SM_WBOAR	-3.65025	2.7966	2.83959e-07	2.91128e-05	0.446	0.127	0.361	4.231	6.367	3.763	4.255	2.847	0.054
SCGB3A293	EF-hand domain containing 2(EFHC2)	PIG	SM_WBOAR	-3.64277	1.75521	8.92281e-06	0.000512041	0.183	0.127	0.171	1.505	3.312	2.087	1.258	0.967	0.162
SCGB3A294	aldehyde oxidase 2(AOX2)	PIG	SM_WBOAR	-3.64203	5.94472	4.18662e-06	0.000268679	4.632	0.825	0.285	16.754	25.96	29.128	98.533	39.31	4.899
SCGB3A295	EF-hand domain family member B(EFHB)	PIG	SM_WBOAR	-3.6415	0.275725	0.00135915	0.0263889	0.096	0	0	0.381	0.852	0.289	0.367	0.096	0.043
SCGB3A296	fer-1 like family member 6(FER1L6)	PIG	SM_WBOAR	-3.63729	2.72857	2.94004e-05	0.00138083	0.247	0.063	0.057	0.832	0.644	3.428	4.239	1.165	0.076
SCGB3A297	dynein regulatory complex subunit 1(DRC1)	PIG	SM_WBOAR	-3.63061	2.70096	4.96436e-06	0.000311458	0.613	0.296	0	3.151	6.501	4.145	3.974	2.349	0.119
SCGB3A298	dynein axonemal light intermediate chain 1(DNALI1)	PIG	SM_WBOAR	-3.61952	2.70427	5.15544e-07	4.61083e-05	0.39	0.148	0.285	2.124	3.846	4.909	4.071	1.694	0.043
SCGB3A299	uncharacterized LOC106509390(LOC106509390)	PIG	SM_WBOAR	-3.61482	1.48069	0.000833939	0.0184256	0.294	0.317	0	1.151	7.378	0.838	3.899	0.703	0.087
SCGB3A300	tetratricopeptide repeat domain 12(TTC12)	PIG	SM_WBOAR	-3.61136	2.96986	2.15466e-05	0.00108794	1.035	0	0.38	4.85	9.299	3.652	10.654	4.752	0.389
SCGB3A301	interleukin 1 alpha(IL1A)	PIG	SM_WBOAR	-3.61012	1.71422	0.0011925	0.0238415	0.462	0	0	2.089	0.469	3.521	0.394	2.163	0.649
SCGB3A302	paraoxonase 3(PON3)	PIG	SM_WBOAR	-3.59598	3.08861	3.70139e-05	0.00164427	0.048	0.254	0.513	3.992	0.6	2.897	2.133	5.833	25.943
SCGB3A303		PIG	SM_WBOAR	-3.58722	2.59426	3.68612e-07	3.54162e-05	0.732	0.656	0.418	5.045	6.624	9.939	3.591	4.691	0.097
SCGB3A304	2'-5'-oligoadenylate synthase 3-like(LOC100511185)	PIG	SM_WBOAR	-3.57715	1.16753	0.00118285	0.023705	0	0	0.589	1.513	3.324	2.217	1.28	0.787	0
SCGB3A305	glutathione S-transferase A4(LOC100510917)	PIG	SM_WBOAR	-3.57344	4.58307	9.15672e-09	1.49477e-06	1.791	2.963	6.115	54.608	36.515	48.383	74.845	57.277	20.244
SCGB3A306	lymphocyte antigen 6H-like(LOC110260191)	PIG	SM_WBOAR	-3.5724	3.52716	4.76729e-07	4.33282e-05	3.192	0.614	0.532	22.551	21.906	29.641	19.606	6.62	0.162
SCGB3A307	tubulin polymerization promoting protein family member 3(TPPP3)	PIG	SM_WBOAR	-3.56324	5.2177	2.1901e-08	3.14738e-06	10.872	1.312	3.437	41.128	100.3	80.651	62.01	31.393	3.644
SCGB3A308	cysteine and serine rich nuclear protein 3(CSRNP3)	PIG	SM_WBOAR	-3.55528	0.669791	0.00126562	0.0250125	0.024	0	0.019	0.115	0.359	0.093	0.113	0.15	0.043
SCGB3A309	coiled-coil domain containing 17(CCDC17)	PIG	SM_WBOAR	-3.54702	3.63024	8.66263e-08	1.06316e-05	0.748	0.466	1.348	6.328	17.603	8.514	9.158	6.89	0.195
SCGB3A310	gap junction protein beta 5(GJB5)	PIG	SM_WBOAR	-3.54125	0.299705	0.00296156	0.0457261	0	0.127	0.19	1.717	0.648	1.751	0.929	0.643	1.017
SCGB3A311	lysozyme(LYZ)	PIG	SM_WBOAR	-3.52873	3.36906	2.24666e-06	0.00015939	1.082	0.571	2.355	12.922	8.618	26.884	15.929	15.612	9.343
SCGB3A312	FERM and PDZ domain containing 2(FRMPD2)	PIG	SM_WBOAR	-3.52286	2.37409	6.58578e-06	0.000401207	0.064	0.19	0.095	0.717	1.998	1.733	0.896	0.769	0
SCGB3A313	G protein subunit alpha L(GNAL)	PIG	SM_WBOAR	-3.51358	3.25049	1.77779e-08	2.62209e-06	0.398	0.402	0.209	4.655	4.225	3.298	6.804	6.397	1.525
SCGB3A314	cyclin dependent kinase like 4(CDKL4)	PIG	SM_WBOAR	-3.51205	2.89752	9.30253e-07	7.53386e-05	0.119	0.36	0.133	1.717	3.397	2.822	1.512	1.117	0.216
SCGB3A315	TNF superfamily member 15(TNFSF15)	PIG	SM_WBOAR	-3.50136	1.6981	0.000188601	0.00600593	0.915	0	0.19	6.868	2.459	4.043	2.23	2.715	0.465
SCGB3A316	Interleukin 6 level(IL6)	PIG	SM_WBOAR	-3.49842	2.10436	0.000489758	0.0123646	1.242	0.339	0.228	13.55	1.126	6.521	0.529	2.565	0.411
SCGB3A317	uncharacterized LOC110261197(LOC110261197)	PIG	SM_WBOAR	-3.49012	0.970233	0.000342054	0.00935169	0.342	0	0.494	1.726	3.728	4.844	2.117	3.316	0
SCGB3A318	peptidyl arginine deiminase 1(PADI1)	PIG	SM_WBOAR	-3.4824	4.19995	3.59753e-07	3.49647e-05	0.764	0.254	1.12	6.434	4.384	13.414	10.751	21.854	0.541
SCGB3A319	G protein-coupled receptor class C group 5 member A(GPRC5A)	PIG	SM_WBOAR	-3.4683	4.35424	1.61538e-06	0.000120182	1.902	1.354	1.595	31.685	4.376	18.696	10.027	8.987	5.937
SCGB3A320	immunoglobulin heavy variable 3-23-like(LOC110258663)	PIG	SM_WBOAR	-3.46393	1.13712	0.000358643	0.00966382	1.21	0	0.456	8.435	4.193	10.209	11.652	14.976	1.536
SCGB3A321	TOG array regulator of axonemal microtubules 2(TOGARAM2)	PIG	SM_WBOAR	-3.46187	3.09077	9.87813e-07	7.94693e-05	0.191	0.275	0.323	2.124	5.828	1.863	2.597	1.316	0
SCGB3A322		PIG	SM_WBOAR	-3.46055	3.36814	1.37419e-06	0.00010408	0.271	0.063	0.342	1.345	2.455	3.856	1.166	1.76	0.162
SCGB3A323	transmembrane serine protease 4(TMPRSS4)	PIG	SM_WBOAR	-3.45989	3.14034	4.01704e-07	3.79452e-05	0.565	0.254	0.304	3.018	3.1	5.468	4.541	6.728	1.2
SCGB3A324	RP1 axonemal microtubule associated(RP1)	PIG	SM_WBOAR	-3.44379	1.09691	0.000176981	0.00570069	0.111	0.021	0	0.319	0.848	0.624	0.243	0.673	0.043
SCGB3A325	KIAA2012(KIAA2012)	PIG	SM_WBOAR	-3.4337	4.09565	1.06922e-08	1.72864e-06	0.692	0.275	0.741	4.673	11.632	6.316	6.582	4.247	0.119
SCGB3A326	male germ cell associated kinase(MAK)	PIG	SM_WBOAR	-3.433	3.45625	9.5663e-06	0.000539758	1.385	0.042	0.323	4.054	5.584	8.076	4.374	1.934	0.833
SCGB3A327	glutamate rich 2(ERICH2)	PIG	SM_WBOAR	-3.42691	0.629822	0.000745269	0.0170721	0	0.466	0.304	1.832	3.658	2.944	0.923	1.736	0.389
SCGB3A328	immunoglobulin kappa variable 1-6-like(LOC110258704)	PIG	SM_WBOAR	-3.41919	2.6782	4.41952e-06	0.000281477	4.178	0.402	2.469	19.701	37.984	28.933	21.674	71.688	30.831
SCGB3A329	sperm flagellar 2(SPEF2)	PIG	SM_WBOAR	-3.41426	2.93245	6.86451e-06	0.000416679	0.478	0.085	0.076	1.328	3.956	2.264	2.019	1.766	0.151
SCGB3A330	POF1B actin binding protein(POF1B)	PIG	SM_WBOAR	-3.41383	1.75998	0.00291891	0.0452489	0	0.381	0	2.602	0.396	1.444	0.367	3.532	6.359
SCGB3A331	signal-regulatory protein beta-1-like(LOC100736623)	PIG	SM_WBOAR	-3.41213	0.202649	0.00280463	0.044196	0	0.169	0.209	1.097	0.803	1.118	0.756	0.21	0
SCGB3A332	immunoglobulin kappa variable 2D-28-like(LOC100736878)	PIG	SM_WBOAR	-3.40417	9.29352	1.04892e-05	0.00058399	149.938	21.925	182.663	1827.05	691.097	1367.74	2059.52	1407.07	723.271
SCGB3A333	joining chain of multimeric IgA and IgM(JCHAIN)	PIG	SM_WBOAR	-3.40386	10.4154	1.47983e-05	0.000779996	129.101	42.41	339.481	1845.18	957.011	2922.06	1757.08	1306.09	883.32
SCGB3A334	solute carrier organic anion transporter family member 4C1(SLCO4C1)	PIG	SM_WBOAR	-3.40377	3.78029	2.88834e-07	2.94331e-05	0.167	0.677	0.532	4.647	3.952	6.781	4.865	4.481	2.909
SCGB3A335	glutathione S-transferase A1-like(LOC100526118)	PIG	SM_WBOAR	-3.40217	3.57212	0.000229166	0.00684824	0.501	4.296	1.006	16.595	52.434	4.611	6.069	5.508	26.689
SCGB3A336	uncharacterized LOC110261160(LOC110261160)	PIG	SM_WBOAR	-3.3808	1.14823	0.00016468	0.00536614	0.024	0.085	0.038	0.531	0.775	0.484	0.551	0.607	0.725
SCGB3A337	coiled-coil domain containing 113(CCDC113)	PIG	SM_WBOAR	-3.3792	2.54812	2.19908e-06	0.000156675	0.135	0.275	0.19	3.115	4.417	3.046	3.607	3.04	1.222
SCGB3A338	radial spoke head component 9(RSPH9)	PIG	SM_WBOAR	-3.37637	1.09809	0.000110863	0.00384341	0.271	0.085	0.133	2.213	1.489	2.059	1.15	1.033	0.476
SCGB3A339	PIH1 domain containing 2(PIH1D2)	PIG	SM_WBOAR	-3.3755	1.40729	0.000147787	0.00485331	0.127	0.275	0.532	2.903	2.684	4.62	2.214	2.126	0.876
SCGB3A340	adhesion G protein-coupled receptor F1(ADGRF1)	PIG	SM_WBOAR	-3.35766	3.67162	7.14333e-07	6.00539e-05	0.35	0.762	0.987	11.196	5.066	5.393	8.359	16.724	1.806
SCGB3A341	potassium two pore domain channel subfamily K member 2(KCNK2)	PIG	SM_WBOAR	-3.34927	2.35991	1.15568e-05	0.000632952	0.294	0.127	0.19	2.142	2.243	2.366	1.291	1.159	0.973
SCGB3A342		PIG	SM_WBOAR	-3.34758	1.44367	0.000752574	0.0171926	0.103	0	0.779	2.275	2.879	3.055	1.96	1.892	0
SCGB3A343	heat shock protein family A (Hsp70) member 6(HSPA6)	PIG	SM_WBOAR	-3.34473	4.36059	1.40009e-05	0.000742622	1.64	1.63	0.912	14.736	2.443	26.753	1.933	0.763	1.114
SCGB3A344	glycoprotein M6A(GPM6A)	PIG	SM_WBOAR	-3.3334	3.20261	2.8612e-05	0.00134757	1.321	0.063	0.247	3.938	5.653	7.508	6.415	6.001	1.363
SCGB3A345	immunoglobulin lambda variable 8-61-like(LOC102167964)	PIG	SM_WBOAR	-3.33269	1.55996	0.00020436	0.0063373	4.361	0	0.931	15.046	18.243	30.572	22.074	9.479	4.055
SCGB3A346	WD repeat domain 49(WDR49)	PIG	SM_WBOAR	-3.3241	2.2124	0.000381054	0.0101217	0.08	0.042	0.437	0.62	3.287	2.087	0.848	1.273	0.076
SCGB3A347	cysteinyl leukotriene receptor 1(CYSLTR1)	PIG	SM_WBOAR	-3.32271	1.44997	7.59024e-05	0.00289393	0.159	0.169	0.114	1.912	1.379	1.993	1.528	0.745	0.714
SCGB3A348	alpha-2-macroglobulin(A2M)	PIG	SM_WBOAR	-3.32101	8.40029	2.68658e-05	0.00129433	30.968	3.915	3.627	86.372	167.666	134.101	132.054	46.585	24.559
SCGB3A349	FAM3 metabolism regulating signaling molecule D(FAM3D)	PIG	SM_WBOAR	-3.31813	2.7148	4.90708e-05	0.00203723	0.302	1.651	0.228	11.311	6.334	8.132	11.868	12.591	8.067
SCGB3A350	lebercilin LCA5(LCA5)	PIG	SM_WBOAR	-3.31034	3.12468	2.34483e-06	0.000164275	0.557	0.233	0.228	2.354	2.488	5.673	3.272	1.562	0.519
SCGB3A351	sperm acrosome membrane-associated protein 4-like(LOC110261493)	PIG	SM_WBOAR	-3.30213	2.41205	2.60636e-05	0.00127024	0.836	1.206	0.209	11.957	8.108	4.639	13.251	20.466	7.062
SCGB3A352	thrombomodulin(THBD)	PIG	SM_WBOAR	-3.29316	7.39053	8.40818e-06	0.000485825	16.22	2.476	7.026	50.528	50.158	151.101	35.335	43.575	24.732
SCGB3A353	adenosine A3 receptor(ADORA3)	PIG	SM_WBOAR	-3.26957	1.68786	0.00146184	0.0276795	0.294	0	0.665	2.115	1.26	5.906	0.621	0.985	0.162
SCGB3A354	coiled-coil domain containing 40(CCDC40)	PIG	SM_WBOAR	-3.26931	2.99259	5.59237e-05	0.00227676	0.597	0	0.38	2.354	4.446	2.478	3.202	1.862	0.13
SCGB3A355	gap junction protein beta 3(GJB3)	PIG	SM_WBOAR	-3.24695	3.33112	4.62899e-07	4.2531e-05	0.501	0.804	1.443	9.559	7.554	10.042	8.342	5.785	3.612
SCGB3A356	tetraspanin 1(TSPAN1)	PIG	SM_WBOAR	-3.24367	5.95832	7.65145e-06	0.000454304	2.228	17.226	6.893	114.951	67.162	100.939	123.398	141.922	40.293
SCGB3A357	leucine rich repeat containing 49(LRRC49)	PIG	SM_WBOAR	-3.24295	1.55383	0.000118976	0.00409094	0.143	0.042	0.133	0.611	1.754	1.546	0.697	0.727	0.097
SCGB3A358	family with sequence similarity 83 member B(FAM83B)	PIG	SM_WBOAR	-3.23704	4.27887	1.96282e-07	2.13943e-05	0.199	0.656	0.475	3.505	3.642	6.325	3.612	4.704	2.801
SCGB3A359	dynein axonemal heavy chain 9(DNAH9)	PIG	SM_WBOAR	-3.23029	5.9022	1.27151e-07	1.44454e-05	1.122	0.275	0.817	4.204	12.015	6.893	4.595	5.683	0.357
SCGB3A360	transmembrane protease serine 11D(LOC100512911)	PIG	SM_WBOAR	-3.20906	3.89107	7.07192e-07	5.97524e-05	0.422	1.185	1.082	11.718	5.767	9.045	4.325	16.261	1.828
SCGB3A361	testis expressed 26(TEX26)	PIG	SM_WBOAR	-3.20751	1.23878	0.00204391	0.0352572	0.78	0	0	1.053	3.532	3.661	1.755	0.877	0.097
SCGB3A362	ADAM metallopeptidase domain 28(ADAM28)	PIG	SM_WBOAR	-3.19909	3.21919	1.97224e-07	2.13943e-05	0.995	0.402	0.627	5.744	7.582	5.943	5.745	6.656	2.574
SCGB3A363	solute carrier family 13 member 1(SLC13A1)	PIG	SM_WBOAR	-3.19403	0.42967	0.00185181	0.0327405	0.072	0.063	0.095	0.345	1.134	0.54	0.319	0.541	0.108
SCGB3A364	MYCL proto-oncogene, bHLH transcription factor(MYCL)	PIG	SM_WBOAR	-3.17429	4.5489	1.76035e-07	1.94727e-05	2.618	0.973	0.494	13.904	14.573	9.52	14.584	13.42	4.975
SCGB3A365		PIG	SM_WBOAR	-3.15862	1.63775	0.000147482	0.00485276	0.342	0.148	0.19	1.744	1.419	3.428	1.426	0.583	1.687
SCGB3A366	spermatogenesis associated 17(SPATA17)	PIG	SM_WBOAR	-3.15789	2.30676	2.27423e-05	0.00113806	0.645	0.169	0.228	1.682	5.119	1.388	2.257	1.406	0.054
SCGB3A367	beta-1,4 N-acetylgalactosaminyltransferase 2-like(LOC110255214)	PIG	SM_WBOAR	-3.15597	4.16684	6.56622e-09	1.16753e-06	1.345	1.926	1.329	17.303	14.173	14.085	26.961	28.233	8.662
SCGB3A368	aldehyde dehydrogenase 3 family member A1(ALDH3A1)	PIG	SM_WBOAR	-3.15002	4.45184	9.93286e-08	1.18448e-05	1.799	0.36	1.367	10.426	13.031	9.12	5.475	3.772	0.984
SCGB3A369	myocilin(MYOC)	PIG	SM_WBOAR	-3.1397	1.99864	0.00139769	0.0268273	0.525	0.085	0.456	1.168	1.199	7.238	1.053	0.433	4.293
SCGB3A370	periostin(POSTN)	PIG	SM_WBOAR	-3.13908	9.03375	5.09555e-05	0.00209566	71.439	7.746	23.794	116.739	524.867	289.03	236.208	209.405	72.909
SCGB3A371	immunoglobulin heavy constant alpha 2-like(LOC102165485)	PIG	SM_WBOAR	-3.13858	11.289	1.27141e-05	0.000682986	163.309	53.267	310.503	1801.54	885.95	2124.36	2735.92	1464.89	776.314
SCGB3A372	cilia and flagella associated protein 77(CFAP77)	PIG	SM_WBOAR	-3.13021	1.33783	0.00158864	0.0291291	0.756	0	0	1.584	3.887	2.087	4.314	1.49	0
SCGB3A373	mitotic spindle positioning(MISP)	PIG	SM_WBOAR	-3.12083	2.76478	5.85734e-05	0.00236744	0.111	0.677	0.494	5.195	2.443	4.89	6.102	4.055	0.854
SCGB3A374	NAD(P)H quinone dehydrogenase 1(NQO1)	PIG	SM_WBOAR	-3.11524	4.01569	4.55612e-08	6.07989e-06	3.39	1.143	1.405	18.294	19.39	16.637	8.785	9.978	6.77
SCGB3A375	chromosome 3 C2orf73 homolog(C3H2orf73)	PIG	SM_WBOAR	-3.10437	1.22597	0.00059333	0.0142926	0.199	0	0.057	0.797	0.714	1.006	0.756	0.655	0
SCGB3A376	chemokine (C-X-C motif) ligand 2(CXCL2)	PIG	SM_WBOAR	-3.10037	4.47212	3.37029e-06	0.000226672	6.845	1.757	5.431	35.464	18.982	70.674	4.212	5.695	14.491
SCGB3A377	stratifin(SFN)	PIG	SM_WBOAR	-3.09204	4.46263	4.93719e-06	0.000310914	3.78	3.365	3.779	29.233	9.634	59.039	25.276	32.738	23.467
SCGB3A378	cilia and flagella associated protein 53(CFAP53)	PIG	SM_WBOAR	-3.08444	3.34423	2.97822e-06	0.000205229	0.875	0.148	0.437	3.168	4.327	5.421	3.126	1.952	0.811
SCGB3A379	ankyrin repeat domain-containing protein 45(LOC100624136)	PIG	SM_WBOAR	-3.06587	3.92728	5.15729e-08	6.72207e-06	0.43	0.508	0.513	4.169	6.518	3.624	4.46	2.937	2.909
SCGB3A380	lysophosphatidic acid receptor 3(LPAR3)	PIG	SM_WBOAR	-3.06379	2.1789	0.000236296	0.00700719	0.374	0.106	0.798	1.983	2.227	4.359	2.057	2.613	0.324
SCGB3A381	molybdenum cofactor sulfurase(MOCOS)	PIG	SM_WBOAR	-3.06106	2.48427	7.03672e-05	0.00270745	0.764	0.148	0.095	2.991	2.981	3.046	6.901	3.778	2.152
SCGB3A382	leucine rich repeat containing 18(LRRC18)	PIG	SM_WBOAR	-3.06074	2.64972	0.000173288	0.00559246	0.899	0.148	0.076	2.23	2.5	5.021	2.289	2.126	0
SCGB3A383	enolase 4(ENO4)	PIG	SM_WBOAR	-3.05787	3.44441	1.23748e-05	0.000666889	0.31	0.571	0.133	5.222	9.258	5.999	5.454	3.112	0.303
SCGB3A384	matrilin 3(MATN3)	PIG	SM_WBOAR	-3.05102	3.16535	0.00330889	0.0493737	2.308	0	0.095	4.39	13.255	3.121	4.951	2.769	0.584
SCGB3A385	chromosome 9 C11orf97 homolog(C9H11orf97)	PIG	SM_WBOAR	-3.0485	1.92944	0.000181815	0.00582293	0.119	0.614	0.817	5.08	5.747	4.518	5.043	2.901	0.908
SCGB3A386	interferon epsilon(IFNE)	PIG	SM_WBOAR	-3.04706	0.35295	0.003065	0.0467943	0	0.381	0.038	0.593	1.611	0.596	0.162	0.439	0.249
SCGB3A387	mucin 5AC, oligomeric mucus/gel-forming(MUC5AC)	PIG	SM_WBOAR	-3.03746	8.92812	0.00114038	0.0230184	7.06	2.434	7.235	19.4	4.336	113.84	36.664	71.268	3.926
SCGB3A388	fibrous sheath interacting protein 1(FSIP1)	PIG	SM_WBOAR	-3.03511	1.83427	0.000134095	0.00450934	0.398	0.106	0.076	1.044	2.129	1.602	1.323	0.733	0
SCGB3A389	ly6/PLAUR domain-containing protein 2-like(LOC110260198)	PIG	SM_WBOAR	-3.02796	4.58601	9.4827e-06	0.000538656	7.688	12.507	12.609	178.029	35.304	77.325	136.622	144.884	42.835
SCGB3A390	sperm acrosome associated 9(SPACA9)	PIG	SM_WBOAR	-3.01946	3.75121	1.41395e-06	0.000106611	2.945	0.825	1.652	11.762	12.305	18.369	12.587	7.557	0.735
SCGB3A391	protein tyrosine phosphatase receptor type Z1(PTPRZ1)	PIG	SM_WBOAR	-3.0185	5.0615	1.68776e-07	1.89186e-05	1.918	0.91	0.437	10.391	9.589	10.424	10.038	14.315	6.013
SCGB3A392	placenta-specific gene 8 protein(LOC100524999)	PIG	SM_WBOAR	-3.01055	3.18984	7.52796e-07	6.29727e-05	1.472	1.693	2.07	18.347	21.951	18.519	18.51	13.005	0.53
SCGB3A393	annexin A8(ANXA8)	PIG	SM_WBOAR	-3.00608	5.09101	2.18721e-05	0.00110107	9.861	1.354	1.101	30.862	34.888	34.056	37.857	33.898	15.94
SCGB3A394	Fc gamma binding protein(FCGBP)	PIG	SM_WBOAR	-3.00287	10.4142	0.000278312	0.00793142	3.765	64.822	32.34	236.92	337.905	337.59	142.438	180.998	95.554
SCGB3A395	EGF containing fibulin extracellular matrix protein 1(EFEMP1)	PIG	SM_WBOAR	-2.98174	5.57737	8.81888e-09	1.46813e-06	6.295	3.957	3.646	26.277	47.405	40.316	28.796	28.557	25.338
SCGB3A396		PIG	SM_WBOAR	-2.97354	0.580084	0.00246763	0.0403226	0.056	0.127	0.076	0.434	1.929	1.388	0.691	1.207	2.931
SCGB3A397	MORN repeat containing 3(MORN3)	PIG	SM_WBOAR	-2.96219	2.16862	0.000276456	0.00790533	0.279	0.91	1.215	3.912	12.272	4.946	7.948	3.712	0.119
SCGB3A398	mucin-16-like(LOC102167930)	PIG	SM_WBOAR	-2.96148	4.00302	0.000309505	0.00860168	0.724	0.19	3.114	12.789	5.135	14.606	6.123	7.809	0.022
SCGB3A399	membrane spanning 4-domains A2(MS4A2)	PIG	SM_WBOAR	-2.95783	3.12932	2.82854e-05	0.00133969	1.043	0.085	0.437	4.115	4.234	4.173	5.211	2.241	0.919
SCGB3A400	chondromodulin(CNMD)	PIG	SM_WBOAR	-2.95206	4.88058	3.08608e-05	0.00142163	2.746	0.571	0.228	10.072	11.844	6.148	4.185	3.118	0.335
SCGB3A401	cysteine rich secretory protein LCCL domain containing 1(CRISPLD1)	PIG	SM_WBOAR	-2.94782	4.52134	1.10737e-05	0.000614499	4.051	1.037	0.931	11.745	26.588	9.995	11.026	9.371	5.623
SCGB3A402	myeloid leukemia factor 1(MLF1)	PIG	SM_WBOAR	-2.94716	3.83062	1.48441e-07	1.67509e-05	1.114	1.185	0.779	6.788	11.832	7.415	5.756	4.283	0.984
SCGB3A403		PIG	SM_WBOAR	-2.93828	3.53578	1.10033e-06	8.64534e-05	0.318	0.36	0.608	2.372	4.523	3.875	2.775	2.703	2.617
SCGB3A404	killer cell lectin-like receptor subfamily B member 1B(LOC100520491)	PIG	SM_WBOAR	-2.92767	1.63763	0.00096621	0.0204866	1.035	0	0.342	2.248	3.83	5.207	3.488	2.727	2.044
SCGB3A405	LIF interleukin 6 family cytokine(LIF)	PIG	SM_WBOAR	-2.92735	2.14985	0.00122381	0.0244384	0.382	0	0.076	3.053	1.326	1.742	0.994	1.111	0.606
SCGB3A406	cAMP-dependent protein kinase inhibitor beta(PKIB)	PIG	SM_WBOAR	-2.92647	5.05138	1.25166e-07	1.44147e-05	2.459	3.809	6.001	30.649	30.761	40.344	33.391	19.655	12.112
SCGB3A407	complement factor properdin(CFP)	PIG	SM_WBOAR	-2.9249	3.08322	3.77902e-06	0.000248205	1.64	0.529	0.722	6.709	8.414	8.207	8.65	5.532	0.854
SCGB3A408		PIG	SM_WBOAR	-2.92435	2.96099	9.70184e-06	0.000545574	0.573	0.402	0.209	1.956	5.2	3.018	2.684	1.94	0.13
SCGB3A409	coagulation factor III, tissue factor(F3)	PIG	SM_WBOAR	-2.91508	7.59161	6.56519e-07	5.60341e-05	43.869	17.1	22.028	190.003	161.597	278.56	127.367	121.576	66.994
SCGB3A410	chromosome 1 C15orf48 homolog(C1H15orf48)	PIG	SM_WBOAR	-2.91233	2.20061	0.000324479	0.00894392	1.361	2.37	0.779	19.117	5.873	11.504	17.344	19.553	12.209
SCGB3A411	IQ motif containing H(IQCH)	PIG	SM_WBOAR	-2.90561	1.55454	0.000304576	0.00853523	0.143	0.127	0.038	0.531	1.281	0.755	0.572	0.3	0.184
SCGB3A412	follistatin(FST)	PIG	SM_WBOAR	-2.89986	1.91387	0.000793588	0.0177203	1.87	0.19	0.494	2.673	13.035	5.831	5.178	2.577	2.12
SCGB3A413	glucosaminyl (N-acetyl) transferase 4(GCNT4)	PIG	SM_WBOAR	-2.89466	2.15624	0.000727379	0.0167536	0.462	0	0.152	1.115	1.534	1.789	0.891	0.763	0.411
SCGB3A414	solute carrier family 24 member 4(SLC24A4)	PIG	SM_WBOAR	-2.89041	2.70196	1.21143e-05	0.000654952	0.215	0.085	0.152	1.106	1.073	1.332	1.485	1.093	0.173
SCGB3A415	transmembrane protein 231(TMEM231)	PIG	SM_WBOAR	-2.884	3.47818	4.1691e-06	0.000268579	1.767	0.402	0.817	6.169	10.009	7.61	9.498	5.172	1.114
SCGB3A416	IQ motif containing D(IQCD)	PIG	SM_WBOAR	-2.87344	2.55217	1.89929e-05	0.000976597	0.812	0.656	0.893	4.567	5.053	7.21	4.779	2.949	0.454
SCGB3A417	early growth response 1(EGR1)	PIG	SM_WBOAR	-2.86945	8.53278	0.000688882	0.0159984	60.862	7.513	4.975	266.082	91.156	153.486	16.285	55.631	54.73
SCGB3A418	immunoglobulin heavy variable 3-23-like(LOC110258826)	PIG	SM_WBOAR	-2.86337	1.47347	0.00215324	0.0365702	1.56	1.122	0	5.7	17.028	2.944	9.471	14.525	2.044
SCGB3A419	G protein subunit alpha 14(GNA14)	PIG	SM_WBOAR	-2.85437	3.41073	0.00112044	0.0227321	4.831	0	0.987	9.107	13.516	14.001	10.994	10.542	9.279
SCGB3A420	uncharacterized LOC110259984(LOC110259984)	PIG	SM_WBOAR	-2.8534	1.47414	0.000554436	0.0136092	0.629	0.19	0.133	3.797	4.042	5.356	2.775	3.1	2.217
SCGB3A421	opioid binding protein/cell adhesion molecule like(OPCML)	PIG	SM_WBOAR	-2.84638	0.956892	0.00303383	0.0464579	0.048	0.063	0.076	0.726	0.339	0.158	0.038	0.24	0.097
SCGB3A422	ectonucleotide pyrophosphatase/phosphodiesterase 2(ENPP2)	PIG	SM_WBOAR	-2.83791	5.53877	8.28207e-06	0.000480188	7.044	1.418	1.728	13.966	34.892	23.707	18.094	12.062	2.931
SCGB3A423	uncharacterized LOC110261581(LOC110261581)	PIG	SM_WBOAR	-2.8377	0.756716	0.00302932	0.0464311	0.119	0.254	0.342	0.912	3.087	1.639	0	0.979	0.205
SCGB3A424	phospholipase B domain containing 1(PLBD1)	PIG	SM_WBOAR	-2.83452	2.15821	6.44573e-05	0.00252043	0.796	0.233	0.323	3.107	3.801	3.437	3.672	3.106	1.157
SCGB3A425	par-6 family cell polarity regulator beta(PARD6B)	PIG	SM_WBOAR	-2.832	2.7322	0.000565925	0.0138105	0.621	2.497	1.12	17.621	3.96	11.29	3.931	7.833	4.423
SCGB3A426	lymphocyte antigen 75(LY75)	PIG	SM_WBOAR	-2.82989	2.76119	0.000274064	0.0078771	0.414	0.169	0.304	0.956	1.248	4.257	0.756	1.688	0.13
SCGB3A427		PIG	SM_WBOAR	-2.82954	1.84282	9.94079e-05	0.00356577	0.485	0.233	0.304	2.434	2.839	2.506	2.657	1.34	0.119
SCGB3A428	caspase 1, apoptosis-related cysteine peptidase(CASP1)	PIG	SM_WBOAR	-2.82636	1.0988	0.000627744	0.0149503	0.43	0.296	0.418	3.186	2.272	3.391	4.439	6.127	1.514
SCGB3A429	melanoregulin(MREG)	PIG	SM_WBOAR	-2.82218	2.36114	0.000284041	0.008081	0.764	0.063	0.399	1.876	3.512	3.689	2.084	2.685	1.06
SCGB3A430	pleckstrin 2(PLEK2)	PIG	SM_WBOAR	-2.81678	2.19325	0.00184771	0.0327272	0.764	0.783	0	4.655	1.346	5.57	1.447	2.985	1.2
SCGB3A431	chromosome 18 C7orf57 homolog(C18H7orf57)	PIG	SM_WBOAR	-2.81408	1.27164	0.000662365	0.0155762	0.151	0.317	0.209	1.54	1.46	2.189	2.149	1.087	0.725
SCGB3A432	coiled-coil domain containing 39(CCDC39)	PIG	SM_WBOAR	-2.81143	2.60666	0.00188491	0.0331169	1.329	0.063	0	1.522	2.888	3.158	2.095	1.562	0.162
SCGB3A433	aquaporin 3(AQP3)	PIG	SM_WBOAR	-2.80917	7.37842	2.41398e-06	0.000168418	25.89	53.351	72.845	374.369	393.288	427.388	693.414	425.358	114.9
SCGB3A434	calpain 13(CAPN13)	PIG	SM_WBOAR	-2.80182	4.31324	7.95832e-05	0.00300511	1.369	1.312	1.652	16.453	2.194	13.395	10.146	14.279	3.352
SCGB3A435	zinc finger BED-type containing 2(ZBED2)	PIG	SM_WBOAR	-2.80116	1.77138	0.000522777	0.0130564	0.716	0.169	0.228	2.947	4.205	1.351	1.447	2.259	1.752
SCGB3A436	cyclin dependent kinase inhibitor 1A(CDKN1A)	PIG	SM_WBOAR	-2.79813	5.02685	2.27214e-06	0.00016052	4.759	1.376	5.355	31.534	19.618	31.243	18.969	10.026	3.266
SCGB3A437	radial spoke head component 1(RSPH1)	PIG	SM_WBOAR	-2.79333	1.8818	0.000214517	0.00656203	1.218	0.656	0.437	3.337	7.566	6.781	6.361	5.563	0.27
SCGB3A438	chemokine (C-C motif) ligand 2(CCL2)	PIG	SM_WBOAR	-2.78983	1.93335	0.00137416	0.0264966	2.3	1.376	0.361	10.444	3.034	17.419	5.967	4.463	7.094
SCGB3A439		PIG	SM_WBOAR	-2.78871	1.53592	0.00041905	0.0108901	0.692	0.19	0.152	2.337	2.264	2.934	1.544	1.532	0.281
SCGB3A440	decorin(DCN)	PIG	SM_WBOAR	-2.78813	7.7577	0.000437657	0.0112348	102.097	9.544	11.09	228.22	373.442	253.633	287.645	162.779	102.994
SCGB3A441	lumican(LUM)	PIG	SM_WBOAR	-2.78677	7.21413	0.00101045	0.0211594	54.343	3.047	5.583	95.037	189.364	150.374	114.997	231.505	69.502
SCGB3A442	trefoil factor 3(TFF3)	PIG	SM_WBOAR	-2.78466	6.55246	0.00022443	0.00677052	4.545	42.326	53.285	233.964	325.38	242.352	282.283	138.06	33.589
SCGB3A443	Kazal type serine peptidase inhibitor domain 1(KAZALD1)	PIG	SM_WBOAR	-2.78149	1.64934	0.000216282	0.00658797	0.653	0.254	0.114	2.416	2.884	2.618	1.884	1.934	2.174
SCGB3A444	neural EGFL like 1(NELL1)	PIG	SM_WBOAR	-2.77854	1.18401	0.00238958	0.0394293	0.159	0.317	0	0.823	1.945	0.866	0.232	1.406	0.487
SCGB3A445	solute carrier family 2 member 3(SLC2A3)	PIG	SM_WBOAR	-2.77696	5.89506	0.000289822	0.00821731	7.744	0.656	2.317	27.1	9.695	34.466	5.038	8.818	3.969
SCGB3A446		PIG	SM_WBOAR	-2.77561	2.01949	0.00107699	0.0221375	3.128	0	1.5	8.576	15.278	11.141	19.385	9.479	0.465
SCGB3A447	cortexin 1(CTXN1)	PIG	SM_WBOAR	-2.77497	2.86622	4.80591e-05	0.00200513	1.671	0.317	1.291	9.178	8.096	6.185	12.133	4.794	0.433
SCGB3A448	GLI pathogenesis related 1(GLIPR1)	PIG	SM_WBOAR	-2.77384	4.52811	8.853e-05	0.00325009	5.945	0.677	0.855	15.568	10.172	19.925	12.111	16.892	5.418
SCGB3A449	kininogen 1(KNG1)	PIG	SM_WBOAR	-2.77032	6.17587	0.000290299	0.00821731	1.003	7.978	8.071	44.164	43.102	44.778	50.708	60.899	72.541
SCGB3A450	low affinity immunoglobulin gamma Fc region receptor II-like(LOC110260307)	PIG	SM_WBOAR	-2.75382	1.09914	0.0027921	0.0440811	0.43	0	0.095	1.062	0.873	1.5	1.058	1.033	0.952
SCGB3A451	BTG anti-proliferation factor 2(BTG2)	PIG	SM_WBOAR	-2.74625	7.98022	9.66349e-05	0.00350606	33.491	20.316	18.686	247.222	39.464	202.306	17.808	36.439	45.311
SCGB3A452		PIG	SM_WBOAR	-2.74533	2.3275	0.00104164	0.0217206	1.616	0.55	0	4.62	7.549	7.676	4.433	4.049	1.092
SCGB3A453	C-X-C motif chemokine 17-like(LOC100737180)	PIG	SM_WBOAR	-2.7448	4.88909	7.73158e-05	0.00294082	0.287	5.926	9.913	40.394	28.448	64.722	44.428	53.565	16.762
SCGB3A454	immunoglobulin heavy constant delta-like(LOC106508719)	PIG	SM_WBOAR	-2.74307	4.59154	8.70057e-05	0.00321004	6.343	0.529	2.867	12.922	35.178	20	9.25	20.989	8.132
SCGB3A455	leucine rich repeat containing 23(LRRC23)	PIG	SM_WBOAR	-2.73936	2.18079	9.71704e-05	0.00350606	0.677	0.296	0.817	4.708	6.469	4.061	4.849	3.046	0.292
SCGB3A456	dynein axonemal heavy chain 3(DNAH3)	PIG	SM_WBOAR	-2.73742	4.895	6.05361e-07	5.27385e-05	0.891	0.423	0.266	2.93	3.94	4.164	4.59	2.859	1.99
SCGB3A457	cilia and flagella associated protein 44(CFAP44)	PIG	SM_WBOAR	-2.73334	4.55657	5.09769e-05	0.00209566	0.955	0.19	0.247	2.337	7.203	6.083	4.034	3.052	0.314
SCGB3A458	mitogen-activated protein kinase 15(MAPK15)	PIG	SM_WBOAR	-2.73282	3.64504	3.47525e-05	0.00156656	1.56	0.593	2.488	6.443	18.492	8.235	9.012	8.254	0.141
SCGB3A459	angiogenin(ANG)	PIG	SM_WBOAR	-2.72858	4.53068	8.23879e-08	1.01858e-05	8.707	7.47	8.204	56.962	61.652	54.093	56.243	23.914	26.808
SCGB3A460	thromboxane A synthase 1(TBXAS1)	PIG	SM_WBOAR	-2.7255	0.555388	0.00286402	0.0447089	0.366	0.085	0	1.018	1.02	1.239	1.523	0.523	0.562
SCGB3A461	heparanase(HPSE)	PIG	SM_WBOAR	-2.7188	3.16124	4.78339e-05	0.00200069	1.194	0.233	0.76	3.638	4.743	6.446	4.152	3.911	1.017
SCGB3A462	pleckstrin homology domain containing S1(PLEKHS1)	PIG	SM_WBOAR	-2.71331	3.041	2.28782e-05	0.00114146	0.987	0.36	0.798	4.222	4.013	6.139	2.986	6.007	1.298
SCGB3A463	heat shock protein family A (Hsp70) member 4 like(HSPA4L)	PIG	SM_WBOAR	-2.7132	4.72407	1.14144e-07	1.33279e-05	0.923	0.783	0.608	4.169	5.567	6.25	3.515	5.256	3.244
SCGB3A464	ectonucleotide pyrophosphatase/phosphodiesterase 3(ENPP3)	PIG	SM_WBOAR	-2.70665	4.89736	9.31987e-07	7.53386e-05	1.727	3.555	2.051	20.675	14.357	16.721	15.038	19.559	12.458
SCGB3A465	protein phosphatase 4 regulatory subunit 4(PPP4R4)	PIG	SM_WBOAR	-2.70416	3.49402	8.45949e-06	0.000487116	0.462	0.995	2.013	4.523	4.67	8.514	9.136	8.164	3.385
SCGB3A466	chromosome 5 C22orf23 homolog(C5H22orf23)	PIG	SM_WBOAR	-2.70093	3.00668	2.33173e-05	0.00115993	2.459	0.91	1.424	8.196	14.96	7.685	11.42	4.794	1.114
SCGB3A467	immunoglobulin heavy constant gamma 4-like(LOC110255225)	PIG	SM_WBOAR	-2.69908	5.73525	0.00252863	0.0409205	34.255	0.593	4.425	67.609	101.462	87.534	146.433	89.919	76.705
SCGB3A468	carbonyl reductase 2(CBR2)	PIG	SM_WBOAR	-2.69556	8.73134	0.000371114	0.00988892	27.578	140.351	150.684	1155.39	870.525	288.639	1911.04	963.757	323.689
SCGB3A469	endogenous retrovirus group V member 2 Env polyprotein(LOC100624077)	PIG	SM_WBOAR	-2.69508	6.11413	0.00102187	0.0213437	17.971	1.354	1.595	36.588	35.585	60.642	29.374	30.281	12.22
SCGB3A470	aldehyde dehydrogenase 1 family member A2(ALDH1A2)	PIG	SM_WBOAR	-2.68229	6.23913	0.00238348	0.0393673	14.589	1.545	0.798	22.737	74.507	20.754	20.135	13.408	4.52
SCGB3A471		PIG	SM_WBOAR	-2.6797	2.43538	0.000105715	0.00371084	0.47	0.296	0.38	1.522	3.634	3.074	2.063	1.76	0.4
SCGB3A472	uncharacterized LOC100517025(LOC100517025)	PIG	SM_WBOAR	-2.6765	3.1431	6.39732e-05	0.00251755	0.438	0.233	0.532	1.053	3.691	2.217	1.199	1.34	0.184
SCGB3A473	acyl-CoA synthetase medium chain family member 3(ACSM3)	PIG	SM_WBOAR	-2.67356	3.36718	5.8546e-05	0.00236744	0.422	1.714	1.709	5.611	8.255	6.865	8.31	5.875	3.406
SCGB3A474	embigin(EMB)	PIG	SM_WBOAR	-2.65242	6.33019	8.67369e-07	7.149e-05	2.221	3.217	2.697	19.825	18.268	16.609	18.645	21.571	15.637
SCGB3A475	forkhead box E1(FOXE1)	PIG	SM_WBOAR	-2.64905	2.75196	6.60788e-05	0.00257187	0.294	0.466	0.285	3	2.48	1.537	2.311	3.454	2.228
SCGB3A476	glutathione S-transferase mu 3(GSTM3)	PIG	SM_WBOAR	-2.62233	2.88134	8.00132e-05	0.00300511	4.624	1.503	2.336	24.967	18.59	12.361	31.885	37.706	17.757
SCGB3A477	tumor associated calcium signal transducer 2(TACSTD2)	PIG	SM_WBOAR	-2.62077	6.61393	8.39247e-05	0.00312885	3.765	17.65	17.281	93.709	68.308	99.56	72.031	97.717	62.884
SCGB3A478	chromosome 5 C12orf75 homolog(C5H12orf75)	PIG	SM_WBOAR	-2.61854	3.109	2.81713e-05	0.00133806	3.398	0.91	1.842	11.736	14.601	14.019	9.023	6.205	6.034
SCGB3A479	annexin A1(ANXA1)	PIG	SM_WBOAR	-2.61415	6.3484	3.72778e-06	0.000245799	21.433	8.613	17.034	94.966	77.778	128.093	76.016	93.776	77.764
SCGB3A480	TNF receptor superfamily member 17(TNFRSF17)	PIG	SM_WBOAR	-2.61392	2.96564	0.00208814	0.0358266	3.971	0	4.69	24.029	16.93	13.665	21.69	15.786	10.295
SCGB3A481	immunoglobulin kappa variable 1-39-like(LOC110258705)	PIG	SM_WBOAR	-2.60153	3.55187	0.000100028	0.00357084	8.962	2.54	13.274	60.334	33.921	72.537	41.28	43.491	14.145
SCGB3A482	aspartoacylase(ASPA)	PIG	SM_WBOAR	-2.59949	2.50644	0.000188146	0.00600282	2.483	1.439	1.386	5.912	16.914	13.302	9.341	5.785	12.069
SCGB3A483	dynein axonemal heavy chain 2(DNAH2)	PIG	SM_WBOAR	-2.59709	4.11609	2.13578e-06	0.000152812	0.47	0.19	0.323	1.345	2.402	2.487	1.355	2.193	0.043
SCGB3A484	tetraspanin-6(LOC100739719)	PIG	SM_WBOAR	-2.58369	1.89065	0.000369568	0.00986584	0.931	0.889	1.158	6.974	5.392	7.312	6.085	4.595	7.159
SCGB3A485	prostaglandin E synthase(PTGES)	PIG	SM_WBOAR	-2.57125	3.2171	1.36893e-05	0.000728393	3.088	2.37	1.481	15.002	13.896	15.864	15.794	10.789	6.662
SCGB3A486	transmembrane channel like 5(TMC5)	PIG	SM_WBOAR	-2.55913	5.05987	0.000239075	0.00707713	0.39	2.793	3.342	8.974	13.761	20.829	19.747	12.266	2.26
SCGB3A487	Fc fragment of IgG, low affinity IIb, receptor (CD32)(FCGR2B)	PIG	SM_WBOAR	-2.54576	2.27094	0.00247812	0.0403379	1.998	0.127	0.646	2.221	6.664	8.449	6.593	3.754	0.443
SCGB3A488	immunoglobulin superfamily containing leucine rich repeat(ISLR)	PIG	SM_WBOAR	-2.54413	6.30291	0.000526481	0.0130564	24.577	2.899	4.368	43.129	103.865	47.526	82.631	46.404	22.775
SCGB3A489	coagulation factor XIII A chain(F13A1)	PIG	SM_WBOAR	-2.5418	3.8712	0.00127782	0.0250996	2.547	0.254	0.399	3.965	12.566	2.99	4.676	5.07	1.968
SCGB3A490	kinase non-catalytic C-lobe domain containing 1(KNDC1)	PIG	SM_WBOAR	-2.53808	3.02611	6.40842e-05	0.00251755	0.462	0.127	0.304	1.354	2.398	1.789	1.415	1.544	0.151
SCGB3A491	rhophilin associated tail protein 1 like(ROPN1L)	PIG	SM_WBOAR	-2.53633	2.96421	0.000258744	0.0075563	1.122	1.841	4.653	17.082	14.263	16.739	13.942	13.84	4.228
SCGB3A492		PIG	SM_WBOAR	-2.53457	2.36241	0.0005846	0.0141486	0.287	0.614	0.133	1.584	2.406	2.906	1.998	1.346	1.492
SCGB3A493	DnaJ heat shock protein family (Hsp40) member A4(DNAJA4)	PIG	SM_WBOAR	-2.53326	4.63083	1.4903e-06	0.000111866	2.372	2.37	2.26	8.337	19.638	16.236	10.162	5.983	3.147
SCGB3A494	solute carrier family 46 member 2(SLC46A2)	PIG	SM_WBOAR	-2.53264	4.25894	7.63845e-06	0.000454304	1.584	1.481	1.804	6.487	18.109	6.576	8.78	5.082	1.103
SCGB3A495	IQ motif and ubiquitin domain containing(IQUB)	PIG	SM_WBOAR	-2.53034	2.56795	0.00043072	0.0111075	0.167	0.487	0.323	1.336	2.251	2.999	1.004	2.253	0.087
SCGB3A496	RAS like family 11 member B(RASL11B)	PIG	SM_WBOAR	-2.53007	4.6691	0.000910583	0.0196791	10.02	0.614	1.291	22.569	23.876	22.263	16.491	6.343	3.666
SCGB3A497	cilia and flagella associated protein 47(CFAP47)	PIG	SM_WBOAR	-2.52927	3.37401	0.000483775	0.0122873	0.056	0.296	0.38	0.974	2.545	1.109	0.632	0.577	0.119
SCGB3A498	natriuretic peptide receptor 3(NPR3)	PIG	SM_WBOAR	-2.52708	4.37632	1.52624e-06	0.000114054	1.536	0.529	0.551	4.655	5.057	3.139	2.354	3.832	0.865
SCGB3A499	glutathione S-transferase mu 2(LOC780435)	PIG	SM_WBOAR	-2.51859	4.53625	0.000214026	0.00656203	1.536	7.682	8.925	65.485	45.158	35.854	73.128	67.447	58.148
SCGB3A500	S100 calcium binding protein A6(S100A6)	PIG	SM_WBOAR	-2.51554	7.06829	1.71026e-05	0.000890289	246.36	90.471	83.061	993.092	870.337	855.14	1380.68	792.869	1155.69
SCGB3A501	leucine rich repeat containing G protein-coupled receptor 6(LGR6)	PIG	SM_WBOAR	-2.5139	4.06174	1.13779e-05	0.000625191	0.589	1.206	0.893	6.585	7.941	3.186	9.001	5.328	3.201
SCGB3A502	zona pellucida binding protein 2(ZPBP2)	PIG	SM_WBOAR	-2.50615	1.3468	0.00223921	0.0378393	0.239	0.593	0.703	2.673	3.658	2.534	3.656	1.796	2.931
SCGB3A503	E74 like ETS transcription factor 3(ELF3)	PIG	SM_WBOAR	-2.50108	6.41538	0.0016154	0.0294951	2.611	12.634	22.617	97.09	25.821	111.623	33.575	68.06	45.906
SCGB3A504	bradykinin receptor B2(BDKRB2)	PIG	SM_WBOAR	-2.49677	2.61155	0.00278145	0.0439543	1.154	0.127	0.133	3.027	1.248	3.596	1.485	1.736	0.487
SCGB3A505	metallothionein-2A(MT-2B)	PIG	SM_WBOAR	-2.49653	5.01347	0.000272438	0.0078438	24.712	14.75	59.894	137.422	105.643	422.694	182.255	97.68	37.536
SCGB3A506	dynein axonemal heavy chain 1(DNAH1)	PIG	SM_WBOAR	-2.49347	4.26487	1.20737e-05	0.000654915	0.573	0.106	0.342	1.664	2.863	2.664	2.824	2.175	0.032
SCGB3A507	kinesin family member 19(KIF19)	PIG	SM_WBOAR	-2.4868	3.12512	0.000928436	0.0198863	1.616	0.317	0.114	2.876	4.128	4.89	4.903	1.574	0.26
SCGB3A508	paraoxonase 1(PON1)	PIG	SM_WBOAR	-2.48676	3.33986	4.3807e-05	0.00186947	1.202	0.487	1.025	14.311	6.354	8.84	20.486	36.931	30.117
SCGB3A509	ribonuclease A family member 4(RNASE4)	PIG	SM_WBOAR	-2.48554	2.86423	0.000124305	0.00423089	7.075	2.328	2.659	17.365	32.906	25.738	24.703	19.102	11.885
SCGB3A510	immunoglobulin heavy variable 3-23-like(LOC110258820)	PIG	SM_WBOAR	-2.48074	1.38149	0.00129949	0.0254066	1.6	1.016	1.519	8.638	10.037	6.53	9.077	34.498	1.99
SCGB3A511	coiled-coil domain containing 65(CCDC65)	PIG	SM_WBOAR	-2.47627	2.24865	0.000268996	0.00777019	0.661	0.571	0.38	2.337	3.581	3.81	3.045	1.55	0.346
SCGB3A512	JunB proto-oncogene, AP-1 transcription factor subunit(JUNB)	PIG	SM_WBOAR	-2.47015	7.07235	0.000488719	0.0123569	14.453	3.534	4.747	71.353	16.212	34.978	11.366	18.081	18.708
SCGB3A513	mucin 4, cell surface associated(MUC4)	PIG	SM_WBOAR	-2.46726	4.32126	0.000693364	0.0160803	0.692	1.079	2.279	10.922	1.933	9.986	14.898	33.85	5.775
SCGB3A514	signaling receptor and transporter of retinol STRA6(STRA6)	PIG	SM_WBOAR	-2.45483	4.86253	0.00175101	0.0314545	7.855	0.741	0.703	12.639	27.343	8.961	21.901	9.095	3.32
SCGB3A515	hexosaminidase subunit beta(HEXB)	PIG	SM_WBOAR	-2.452	4.95722	1.82226e-06	0.000132639	8.484	3.957	3.703	26.808	35.659	30.749	38.186	30.029	17.227
SCGB3A516	complement C1q A chain(C1QA)	PIG	SM_WBOAR	-2.41543	4.98036	4.14583e-05	0.00178738	18.512	3.979	16.426	66.034	58.177	82.29	76.789	52.7	17.324
SCGB3A517	immunoglobulin heavy variable 3-49-like(LOC110258666)	PIG	SM_WBOAR	-2.41516	2.92609	0.000622622	0.0148704	4.505	1.037	4.292	12.072	32.453	13.628	18.008	3.328	2.249
SCGB3A518	ADP-ribosyltransferase 4(ART4)	PIG	SM_WBOAR	-2.41309	2.78984	0.00164431	0.0299539	2.451	0.529	0.247	4.691	9.805	3.996	8.915	3.214	2.184
SCGB3A519	doublesex and mab-3 related transcription factor 2(DMRT2)	PIG	SM_WBOAR	-2.39368	3.6851	4.09258e-05	0.00176896	0.478	0.487	0.494	2.46	4.356	1.49	2.387	2.655	1.752
SCGB3A520	cilia and flagella associated protein 54(CFAP54)	PIG	SM_WBOAR	-2.39305	4.11836	2.67475e-05	0.00129233	0.43	0.783	0.342	1.779	3.997	3.307	2.624	2.343	0.227
SCGB3A521	phospholipase A2 group VII(PLA2G7)	PIG	SM_WBOAR	-2.38813	3.61011	6.19989e-05	0.00245861	3.86	1.27	1.462	13.178	14.618	8.644	13.737	6.56	7.191
SCGB3A522	cartilage acidic protein 1(CRTAC1)	PIG	SM_WBOAR	-2.38076	2.4923	0.000912818	0.0196791	1.003	0.423	0.684	5.372	4.466	1.751	5.221	6.103	2.855
SCGB3A523	C-X-C motif chemokine ligand 10(CXCL10)	PIG	SM_WBOAR	-2.37717	3.14657	0.00168744	0.030574	2.603	0.825	4.425	9.948	6.791	26.176	7.009	8.584	2.985
SCGB3A524	regulator of G protein signaling 22(RGS22)	PIG	SM_WBOAR	-2.37343	4.21109	0.00315027	0.0478489	3.414	0.317	0.209	5.257	7.195	8.672	4.595	4.229	0.627
SCGB3A525	leucine rich glioma inactivated 1(LGI1)	PIG	SM_WBOAR	-2.36329	2.68953	0.00329158	0.0493268	2.189	0.212	0.19	5.24	4.311	4.108	4.298	4.439	2.174
SCGB3A526	clathrin heavy chain linker domain containing 1(CLHC1)	PIG	SM_WBOAR	-2.36285	2.1608	0.000665766	0.0156125	0.446	0.444	0.722	2.044	3.703	2.813	2.235	2.259	0.735
SCGB3A527	leukocyte immunoglobulin-like receptor subfamily B member 3-like(LOC100511639)	PIG	SM_WBOAR	-2.36056	1.91733	0.00266354	0.0424501	1.56	0.254	0.722	4.408	2.843	6.474	6.415	4.619	2.065
SCGB3A528	immunoglobulin heavy variable 3-23-like(LOC110258838)	PIG	SM_WBOAR	-2.34922	3.75162	0.000125727	0.00427064	17.39	3.894	13.597	62.786	53.588	78.126	107.858	115.191	29.187
SCGB3A529	dynein light chain LC8-type 1(DYNLL1)	PIG	SM_WBOAR	-2.34685	5.91845	7.23766e-06	0.000437748	42.763	21.332	37.239	161.708	160.231	240.62	160.419	115.587	81.322
SCGB3A530	regulator of G protein signaling 1(RGS1)	PIG	SM_WBOAR	-2.34553	3.26404	0.00136356	0.026444	3.008	0.868	4.33	15.922	6.987	16.171	0.707	4.463	2.812
SCGB3A531	MHC class II histocompatibility antigen SLA-DQA(SLA-DQA1)	PIG	SM_WBOAR	-2.34521	6.81577	4.96499e-05	0.00205114	46.766	14.327	42.594	180.887	170.847	203.853	71.07	177.039	38.433
SCGB3A532	tubulin alpha-1D chain(LOC100158003)	PIG	SM_WBOAR	-2.33895	3.91605	0.00305397	0.0467238	0.334	6.116	2.792	21.471	22.595	9.446	12.441	6.073	1.687
SCGB3A533	heparan sulfate-glucosamine 3-sulfotransferase 1(HS3ST1)	PIG	SM_WBOAR	-2.33087	3.46873	0.00125977	0.0249785	2.833	0.508	0.304	4.39	9.699	5.151	3.51	3.652	1.741
SCGB3A534	forkhead box G1(FOXG1)	PIG	SM_WBOAR	-2.32491	4.16737	4.49817e-05	0.00190031	0.86	2.391	1.234	8.027	10.033	6.735	0.853	2.775	1.017
SCGB3A535	macrophage expressed 1(MPEG1)	PIG	SM_WBOAR	-2.32333	3.88607	2.39306e-05	0.00118344	1.958	1.418	2.829	10.992	9.968	11.858	14.93	14.255	7.527
SCGB3A536	UDP-GlcNAc:betaGal beta-1,3-N-acetylglucosaminyltransferase 5(B3GNT5)	PIG	SM_WBOAR	-2.32128	4.07226	2.45737e-05	0.00120814	1.663	0.995	1.728	7.771	6.138	12.892	5.707	5.845	1.828
SCGB3A537	basonuclin 1(BNC1)	PIG	SM_WBOAR	-2.31197	2.42234	0.00097767	0.0206774	0.653	0.148	0.247	1.531	2.431	1.602	1.944	2.829	1.244
SCGB3A538	basic helix-loop-helix family member e40(BHLHE40)	PIG	SM_WBOAR	-2.30954	7.73672	0.00052616	0.0130564	21.481	22.644	31.2	158.61	37.188	176.056	38.489	67.369	55.909
SCGB3A539		PIG	SM_WBOAR	-2.29757	1.52471	0.00229816	0.038449	0.637	0.148	0.494	2.248	1.909	2.413	1.112	1.328	0.865
SCGB3A540	nebulin(NEB)	PIG	SM_WBOAR	-2.29651	3.32587	0.00226271	0.0380833	0.247	0.021	0.133	0.345	1.379	0.419	1.031	0.21	0.141
SCGB3A541	frizzled related protein(FRZB)	PIG	SM_WBOAR	-2.29521	4.78493	0.00316902	0.0480025	10.235	0.593	1.405	14.603	30.34	16.972	28.467	8.686	5.126
SCGB3A542	phospholipase A2 group IVA(PLA2G4A)	PIG	SM_WBOAR	-2.29438	3.82924	0.00156826	0.0288804	2.133	0.614	0.152	4.151	6.208	7.005	4.557	3.79	2.228
SCGB3A543	FAM111 trypsin like peptidase B(FAM111B)	PIG	SM_WBOAR	-2.29335	3.45935	6.0797e-05	0.00242813	1.727	0.931	1.424	6.372	5.645	8.672	3.661	6.776	3.19
SCGB3A544	serpin family B member 5(SERPINB5)	PIG	SM_WBOAR	-2.27119	4.42336	0.000588294	0.0141917	0.74	2.984	3.627	18.506	7.786	11.765	8.828	16.447	11.463
SCGB3A545	LY6/PLAUR domain containing 6(LYPD6)	PIG	SM_WBOAR	-2.26188	3.1918	0.000395809	0.0104418	1.608	0.317	0.57	4.169	4.405	3.912	6.636	9.281	1.211
SCGB3A546	nuclear factor, interleukin 3 regulated(NFIL3)	PIG	SM_WBOAR	-2.26039	5.04764	0.00284115	0.0444962	5.452	2.645	7.577	25.259	3.858	48.075	8.288	11.726	5.742
SCGB3A547	bone morphogenetic protein receptor type 1B(BMPR1B)	PIG	SM_WBOAR	-2.25017	3.22321	0.000140929	0.00470155	0.374	0.296	0.57	2.443	1.966	2.496	2.365	2.024	1.081
SCGB3A548	tetratricopeptide repeat domain 21A(TTC21A)	PIG	SM_WBOAR	-2.24708	4.1266	5.94091e-05	0.00238973	1.552	0.635	1.918	4.788	8.133	7.778	6.307	5.166	0.876
SCGB3A549	cilia and flagella associated protein 70(CFAP70)	PIG	SM_WBOAR	-2.24592	3.73962	6.02561e-05	0.00241225	0.979	0.847	0.76	2.505	6.64	4.08	3.218	2.463	0.541
SCGB3A550	cytochrome P450 family 4 subfamily V member 2(CYP4V2)	PIG	SM_WBOAR	-2.2436	4.17051	0.000108968	0.00379337	2.738	0.698	0.779	4.824	7.456	7.629	7.873	5.809	3.287
SCGB3A551	DNA damage inducible transcript 4 like(DDIT4L)	PIG	SM_WBOAR	-2.23569	3.44778	0.000525133	0.0130564	0.637	1.291	2.146	3.7	9.234	8.02	5.896	2.535	3.558
SCGB3A552	roundabout guidance receptor 2(ROBO2)	PIG	SM_WBOAR	-2.22368	5.82737	0.00136922	0.0264901	4.704	0.762	0.931	5.169	18.774	7.247	7.344	4.704	2.271
SCGB3A553	potassium channel regulator(KCNRG)	PIG	SM_WBOAR	-2.20849	3.50221	5.23033e-05	0.00214494	0.589	0.402	0.361	2.036	2.386	2.115	0.34	0.378	0.66
SCGB3A554	glypican 3(GPC3)	PIG	SM_WBOAR	-2.20767	4.89079	0.000393811	0.0104112	4.744	2.497	6.457	10.621	46.504	13.377	18.051	8.488	6.251
SCGB3A555	tetratricopeptide repeat domain 26(TTC26)	PIG	SM_WBOAR	-2.20521	3.45401	6.77993e-05	0.00262668	0.724	0.825	0.855	3.328	4.193	4.285	2.721	2.343	1.644
SCGB3A556	complement C5a receptor 1(C5AR1)	PIG	SM_WBOAR	-2.20498	3.06351	0.00112349	0.0227321	1.831	0.466	1.101	4.947	3.034	8.076	5.178	3.965	3.017
SCGB3A557	coiled-coil domain containing 78(CCDC78)	PIG	SM_WBOAR	-2.20097	2.90924	0.000664825	0.0156122	2.563	1.291	0.855	5.841	14.789	7.489	8.488	4.163	0.616
SCGB3A558	adenosine A2b receptor(ADORA2B)	PIG	SM_WBOAR	-2.20025	3.93911	0.000198276	0.00621981	5.738	2.074	1.462	16.055	12.223	15.938	14.314	10.927	4.758
SCGB3A559	complement C1q C chain(C1QC)	PIG	SM_WBOAR	-2.19918	5.42107	0.000107747	0.00377429	14.493	6.158	21.629	66.344	50.55	89.099	77.177	64.371	16.719
SCGB3A560	transmembrane protein 67(TMEM67)	PIG	SM_WBOAR	-2.19745	3.84289	8.6208e-05	0.00319978	0.883	1.566	1.044	4.151	6.269	6.232	4.698	4.097	3.569
SCGB3A561	lipocalin 2(LCN2)	PIG	SM_WBOAR	-2.19349	7.73028	0.000277142	0.0079115	59.254	62.663	123.339	571.249	256.297	377.059	703.592	833.933	353.135
SCGB3A562	transforming growth factor beta induced(TGFBI)	PIG	SM_WBOAR	-2.19288	5.38323	8.11035e-06	0.000475148	6.176	4.613	5.241	24.711	34.395	19.506	25.864	31.231	24.721
SCGB3A563	peroxiredoxin 6(PRDX6)	PIG	SM_WBOAR	-2.18862	6.8218	0.000100991	0.00358998	13.681	29.945	28.675	110.667	136.665	117.697	163.723	168.588	154.491
SCGB3A564	complement factor I(CFI)	PIG	SM_WBOAR	-2.1834	5.67991	1.78615e-05	0.000924072	5.173	2.137	2.507	14.603	15.625	15.836	12.057	21.95	8.392
SCGB3A565	galectin 3(LGALS3)	PIG	SM_WBOAR	-2.18172	5.81559	0.000190571	0.00605721	15.599	27.49	20.262	171.638	64.348	76.496	130.758	169.579	265.292
SCGB3A566	transcription factor EC(TFEC)	PIG	SM_WBOAR	-2.17121	2.53643	0.000906189	0.0196349	0.111	0.085	0.152	0.398	0.665	0.661	0.405	0.649	0.378
SCGB3A567	complement C1q B chain(C1QB)	PIG	SM_WBOAR	-2.16444	5.50884	0.000101413	0.00359737	16.857	9.714	25.256	82.434	52.923	112.695	86.708	73.881	27.717
SCGB3A568	N-acylsphingosine amidohydrolase 1(ASAH1)	PIG	SM_WBOAR	-2.15352	5.32408	8.17181e-06	0.000477086	6.789	5.312	6.191	22.808	33.999	30.461	22.338	21.301	23.661
SCGB3A569	serine palmitoyltransferase long chain base subunit 3(SPTLC3)	PIG	SM_WBOAR	-2.14967	3.73084	0.000197921	0.00621981	1.178	0.91	0.323	3.797	3.866	3.586	2.014	1.628	1.752
SCGB3A570	potassium voltage-gated channel subfamily E regulatory subunit 3(KCNE3)	PIG	SM_WBOAR	-2.14789	5.58052	0.000870013	0.0190692	4.791	10.222	8.716	55.015	12.015	39.533	40.789	61.362	75.028
SCGB3A571	serglycin(SRGN)	PIG	SM_WBOAR	-2.1466	5.17869	0.000195157	0.00616798	17.812	4.338	9.685	28.685	49.314	70.069	39.925	28.828	21.509
SCGB3A572	proline and serine rich 3(PROSER3)	PIG	SM_WBOAR	-2.14616	1.98846	0.00318816	0.0482066	0.979	0.19	0.361	1.761	3.234	2.245	3.369	1.916	0.595
SCGB3A573	solute carrier family 23 member 2(SLC23A2)	PIG	SM_WBOAR	-2.14496	6.95612	5.5859e-05	0.00227676	6.295	5.143	5.944	23.719	41.153	20.13	32.317	21.986	9.397
SCGB3A574	pygopus family PHD finger 1(PYGO1)	PIG	SM_WBOAR	-2.14461	5.10289	0.000152817	0.00499897	2.642	0.635	0.817	4.735	7.382	6.39	6.242	4.704	2.92
SCGB3A575	Insulin-like growth factor 1 level(IGF1)	PIG	SM_WBOAR	-2.14041	5.39123	0.00327208	0.0491369	13.729	1.63	1.139	10.028	42.405	12.529	13.299	9.755	7.375
SCGB3A576	vascular cell adhesion molecule 1(VCAM1)	PIG	SM_WBOAR	-2.13894	4.69639	0.00104801	0.0218085	8.198	0.889	2.697	14.55	15.645	22.123	12.921	14.801	7.581
SCGB3A577	S100 calcium binding protein A14(S100A14)	PIG	SM_WBOAR	-2.13539	3.80444	9.5669e-05	0.00349691	3.884	6.264	4.69	26.791	25.581	19.292	28.764	34.246	22.288
SCGB3A578	flavin containing dimethylaniline monoxygenase 1(FMO1)	PIG	SM_WBOAR	-2.13523	5.88879	0.000527478	0.0130619	22.906	4.719	5.298	37.093	47.242	61.601	64.369	49.654	69.578
SCGB3A579	complement factor D(CFD)	PIG	SM_WBOAR	-2.13345	6.31303	8.03274e-05	0.00300807	27.331	19.808	37.524	126.333	183.503	98.172	208.502	91.151	102.41
SCGB3A580	heat shock protein family H (Hsp110) member 1(HSPH1)	PIG	SM_WBOAR	-2.12556	5.35949	0.000413798	0.0108037	5.293	2.73	4.273	15.48	7.464	31.904	10.216	7.677	6.997
SCGB3A581	homeostatic iron regulator(HFE)	PIG	SM_WBOAR	-2.12367	3.29343	0.00053797	0.0132437	2.276	1.566	0.912	8.142	4.295	8.626	7.894	5.226	8.932
SCGB3A582		PIG	SM_WBOAR	-2.1214	1.89735	0.00299305	0.0460011	0.406	0.212	0.209	0.735	1.888	1.388	1.01	0.817	0.097
SCGB3A583	CD302 molecule(CD302)	PIG	SM_WBOAR	-2.11229	2.81696	0.00214102	0.0364363	8.492	2.582	1.538	12.957	25.609	21.714	18.937	8.686	10.933
SCGB3A584	tumor protein p63(TP63)	PIG	SM_WBOAR	-2.10936	6.24412	0.000197254	0.0062109	3.032	7.386	6.267	28.154	29.619	20.978	35.352	32.732	23.748
SCGB3A585	forkhead associated phosphopeptide binding domain 1(FHAD1)	PIG	SM_WBOAR	-2.10473	3.63319	0.000962625	0.0204363	1.655	0.317	0.608	2.142	5.412	4.015	3.332	2.271	0.054
SCGB3A586	calcyphosine(CAPS)	PIG	SM_WBOAR	-2.10398	3.14074	0.000695379	0.0161048	3.964	1.524	2.241	8.461	18.541	8.188	12.111	5.436	1.222
SCGB3A587	cathepsin S(CTSS)	PIG	SM_WBOAR	-2.10189	5.11659	2.05296e-05	0.00104286	3.406	2.243	3.551	11.346	13.794	16.506	13.267	17.132	9.16
SCGB3A588		PIG	SM_WBOAR	-2.10008	8.39295	0.00194576	0.0339821	76.596	53.309	68.876	384.972	71.86	415.446	129.37	95.043	79.711
SCGB3A589	potassium inwardly rectifying channel subfamily J member 2(KCNJ2)	PIG	SM_WBOAR	-2.09899	4.72771	0.00117336	0.0235621	5.317	0.847	0.76	10.249	8.349	6.67	2.792	9.353	3.287
SCGB3A590	spermidine/spermine N1-acetyltransferase 1(SAT1)	PIG	SM_WBOAR	-2.09193	4.91964	0.000565278	0.0138105	45.461	13.925	20.11	145.264	53.246	162.894	79.553	131.536	57.574
SCGB3A591	organic solute carrier partner 1(OSCP1)	PIG	SM_WBOAR	-2.0873	3.12001	0.000413472	0.0108037	1.377	1.566	1.025	4.319	9.275	7.266	6.215	3.778	2.228
SCGB3A592	coagulation factor II thrombin receptor(F2R)	PIG	SM_WBOAR	-2.08	6.35293	6.44308e-05	0.00252043	9.328	5.65	8.716	27.587	43.547	35.407	33.445	27.945	21.163
SCGB3A593	HLA class I histocompatibility antigen, A-11 alpha chain-like(LOC100515902)	PIG	SM_WBOAR	-2.0756	5.52349	0.00178344	0.0319688	27.307	2.603	9.267	61.396	69.058	38.416	50.525	15.306	12.869
SCGB3A594	RAB6B, member RAS oncogene family(RAB6B)	PIG	SM_WBOAR	-2.07549	3.31668	0.00156352	0.0288573	0.995	0.233	0.741	3.903	3.295	1.407	4.557	2.078	0.952
SCGB3A595	carboxypeptidase E(CPE)	PIG	SM_WBOAR	-2.04673	4.50355	0.000897455	0.0195211	8.763	2.455	1.538	11.399	24.614	19.059	14.185	9.629	4.715
SCGB3A596	testis specific 10(TSGA10)	PIG	SM_WBOAR	-2.03736	3.09553	0.000526029	0.0130564	1.21	1.249	0.779	3.461	5.253	5.244	3.099	3.16	1.417
SCGB3A597	centrin 2(CETN2)	PIG	SM_WBOAR	-2.03692	5.01511	3.01384e-05	0.00140373	9.837	12.592	10.672	43.518	52.54	52.836	41.264	28.594	16.946
SCGB3A598	histamine N-methyltransferase(HNMT)	PIG	SM_WBOAR	-2.03346	2.99901	0.00161562	0.0294951	3.08	2.349	0.646	7.983	9.054	9.846	6.004	6.776	4.964
SCGB3A599	ceruloplasmin(CP)	PIG	SM_WBOAR	-2.03175	4.93607	7.76571e-05	0.00294082	3.526	1.608	3.475	9.718	17.819	11.746	19.196	6.355	7.181
SCGB3A600	interferon induced protein with tetratricopeptide repeats 2(IFIT2)	PIG	SM_WBOAR	-2.02776	4.00149	0.000364012	0.00976157	3.534	1.016	2.241	7.806	13.467	7.005	7.03	4.157	3.569
SCGB3A601	sperm flagellar 1(SPEF1)	PIG	SM_WBOAR	-2.01481	2.20101	0.0029986	0.0460022	1.91	0.804	0.608	3.912	6.289	4.406	4.622	3.124	0.476
SCGB3A602	intraflagellar transport 57(IFT57)	PIG	SM_WBOAR	-2.00983	3.65918	0.000274732	0.00788285	3.239	1.672	3.361	11.506	12.085	14.364	11.188	9.695	3.904
SCGB3A603	zinc finger C2HC-type containing 1A(ZC2HC1A)	PIG	SM_WBOAR	-2.00354	4.01982	0.00020466	0.0063373	2.603	1.1	1.443	5.045	6.999	9.492	6.318	4.103	4.704
SCGB3A604	sulfide quinone oxidoreductase(SQOR)	PIG	SM_WBOAR	-2.00237	5.10832	2.66251e-05	0.00129233	5.396	4.719	6.229	30.773	29.415	29.399	39.941	35.922	24.818

## Sheet: Supplemtary_Table_S2
Supplementary Table S2. Genes with significant differential expression (FC of at least 2) between pig and Sus scrofa meridionalis (SM), up-regulated in pig. FC, fold change; CPM, counts per million; FDR, false discovery rate; SS, Sus scrofa scrofa.
gene	annotation	sampleA	sampleB	logFC	logCPM	PValue	FDR	PIG_1	PIG_2	PIG_3	SM_1	SM_2	SM_3	SS_1	SS_2	SS_3
LOC100626157	odorant-binding protein-like(LOC100626157)	PIG	SM_WBOAR	9.90604	14.0229	0.000534209	0.0131704	3.51	230282	151.292	110.295	0	170.756	9680.62	924.453	95858.4
LOC102167067	uncharacterized LOC102167067(LOC102167067)	PIG	SM_WBOAR	8.50334	1.62488	2.62295e-07	2.73928e-05	1.297	1.122	0.114	0	0	0	0	0.024	0
KCTD14	potassium channel tetramerization domain containing 14(KCTD14)	PIG	SM_WBOAR	8.05255	4.78609	9.148e-12	3.4181e-09	1.305	10.73	20.49	0.106	0	0	1.485	0.054	0.162
LOC110258721	R3H and coiled-coil domain-containing protein 1-like(LOC110258721)	PIG	SM_WBOAR	7.74436	0.877931	1.09749e-06	8.64534e-05	0.669	3.661	2.64	0	0	0	0	0	0
LOC102159074	uncharacterized LOC102159074(LOC102159074)	PIG	SM_WBOAR	7.33077	0.505796	6.50415e-05	0.00253737	0.064	1.905	0.817	0	0	0	0	0.18	0
LOC110255204	melanoma-associated antigen D4-like(LOC110255204)	PIG	SM_WBOAR	6.98338	0.257271	0.000259701	0.00756779	1.719	0	0.665	0	0	0	0.751	0.27	0
TSSK3	testis specific serine kinase 3(TSSK3)	PIG	SM_WBOAR	6.94055	0.152415	0.000349315	0.00950385	2.483	0	6.001	0	0	0	0	0	0
OBP-2		PIG	SM_WBOAR	6.82513	12.6077	0.000121337	0.00416005	109.22	142122	48675.2	1097.16	8.781	978.314	7720.77	356.68	26596.6
LOC102157474	60S ribosomal protein L13a pseudogene(LOC102157474)	PIG	SM_WBOAR	6.6298	-0.0640442	3.70631e-05	0.00164427	4.354	10.391	6.267	0	0	0	0	0	0
LOC110262236	40S ribosomal protein S2 pseudogene(LOC110262236)	PIG	SM_WBOAR	6.54263	-0.157544	0.000771712	0.0174794	0	0.614	0.399	0	0	0	0	0.054	0.205
LOC106506534	uncharacterized LOC106506534(LOC106506534)	PIG	SM_WBOAR	6.47553	-0.176603	4.22908e-05	0.00181397	0.271	0.36	0.285	0	0	0	0.016	0.24	0.184
LOC100516041	glutaredoxin-1 pseudogene(LOC100516041)	PIG	SM_WBOAR	6.22668	-0.366288	0.00015272	0.00499897	1.632	0.889	2.07	0	0	0	0.086	0.15	0.184
LOC110258138	uncharacterized LOC110258138(LOC110258138)	PIG	SM_WBOAR	5.78104	1.26363	9.66751e-05	0.00350606	0.072	2.793	0.741	0	0.069	0	0	0.09	0.205
LOC110256821	translation initiation factor IF-2-like(LOC110256821)	PIG	SM_WBOAR	5.58292	4.17704	2.97151e-11	9.2524e-09	25.771	5.312	33.384	0.327	0.983	0.14	0.745	1.46	1.633
LOC110256649	uncharacterized LOC110256649(LOC110256649)	PIG	SM_WBOAR	5.50734	6.46692	1.66259e-05	0.000868161	25.198	0.212	61.565	0.584	0.261	1.109	0.621	2.505	0.616
LOC106507459	uncharacterized LOC106507459(LOC106507459)	PIG	SM_WBOAR	5.4323	0.97333	4.47345e-05	0.00189468	0.08	1.227	1.082	0	0	0.056	0.032	0	0.065
LOC100513083	filaggrin(LOC100513083)	PIG	SM_WBOAR	5.28486	0.162341	2.33951e-05	0.00116037	0.048	0.19	0.152	0	0.008	0	0.005	0.018	0.032
IFN-ALPHA-1	interferon-alpha-1(IFN-ALPHA-1)	PIG	SM_WBOAR	5.23307	0.147089	0.000309482	0.00860168	8.15	0	5.697	0	0.33	0	0.616	0.595	0.53
LOC110260434	uncharacterized LOC110260434(LOC110260434)	PIG	SM_WBOAR	5.06897	-0.00476844	1.62463e-05	0.000850984	2.706	2.328	3.247	0.106	0	0	0	0.739	0.443
LOC110258991	uncharacterized LOC110258991(LOC110258991)	PIG	SM_WBOAR	5.01111	2.29126	3.24131e-06	0.000221543	0.653	5.248	1.405	0.053	0.041	0.158	0.113	0.066	0.476
TXNDC2	thioredoxin domain containing 2(TXNDC2)	PIG	SM_WBOAR	4.87392	0.920006	0.000109326	0.00379794	1.735	0.148	0.285	0.035	0.024	0	0.054	0.072	0.032
SLC6A2	solute carrier family 6 member 2(SLC6A2)	PIG	SM_WBOAR	4.78973	3.30812	4.44143e-09	8.02992e-07	1.019	3.619	4.14	0.044	0.204	0.112	0.329	0.276	0.087
AQP2	aquaporin 2(AQP2)	PIG	SM_WBOAR	4.7808	0.336468	0.000240446	0.00710519	0.454	2.667	2.355	0.133	0	0	0.697	0.751	1.546
LOC110258320	uncharacterized LOC110258320(LOC110258320)	PIG	SM_WBOAR	4.74561	0.398351	0.000792045	0.0177094	1.56	0	0.589	0.027	0	0.047	0	0	0
LOC110258914	uncharacterized LOC110258914(LOC110258914)	PIG	SM_WBOAR	4.53369	-0.39067	0.00125809	0.0249747	1.186	0	1.367	0	0.086	0	0	0.426	0.108
LOC110260710	small ubiquitin-related modifier 2 pseudogene(LOC110260710)	PIG	SM_WBOAR	4.44053	0.831915	0.00012935	0.00437604	0.167	1.672	0.494	0.044	0.061	0	0.108	0.33	0.151
LOC110255534	uncharacterized LOC110255534(LOC110255534)	PIG	SM_WBOAR	4.3988	0.511252	0.000182691	0.00583985	0.589	0.106	0.342	0	0.041	0	0.022	0.282	0.119
LOC100737336	neuroblastoma breakpoint family member 6-like(LOC100737336)	PIG	SM_WBOAR	4.30882	1.89666	1.12206e-06	8.77503e-05	1.305	3.344	2.298	0.142	0.037	0.168	0.027	0	0.184
LOC110256049	uncharacterized LOC110256049(LOC110256049)	PIG	SM_WBOAR	4.28838	3.14747	5.99468e-05	0.0024056	1.146	3.005	14.185	0.611	0	0.354	0.038	0.619	0.67
LOC110256824	integumentary mucin C.1-like(LOC110256824)	PIG	SM_WBOAR	4.21556	3.48293	3.45167e-07	3.37421e-05	62.199	7.322	15.743	1.372	0.983	2.236	1.674	5.977	2.812
LOC110259218	uncharacterized LOC110259218(LOC110259218)	PIG	SM_WBOAR	4.12303	2.18926	8.11013e-05	0.0030303	7.354	0.529	1.025	0.124	0.31	0.075	0.14	0.541	0.195
LOC100621834	protein ARMCX6-like(LOC100621834)	PIG	SM_WBOAR	4.1035	0.624443	0.000103824	0.00365974	2.157	2.222	2.431	0	0	0.428	0.097	0	0
LOC102160165	uncharacterized LOC102160165(LOC102160165)	PIG	SM_WBOAR	4.07065	1.70077	5.20371e-06	0.000324056	0.541	1.481	1.177	0.018	0.106	0.084	0.049	0.318	0.216
LOC100156296	olfactory receptor 6C6(LOC100156296)	PIG	SM_WBOAR	4.04644	0.229225	0.000171558	0.00556029	0.47	0.825	0.76	0.035	0	0.084	0	0.126	0.779
LOC106506288	uncharacterized LOC106506288(LOC106506288)	PIG	SM_WBOAR	4.02449	7.84221	1.96519e-08	2.8485e-06	8357.8	10800	16460.7	1755.87	499.535	1032.6	856.807	1915.46	1621.75
LOC110255731	probable palmitoyltransferase ZDHHC12 pseudogene(LOC110255731)	PIG	SM_WBOAR	3.96358	1.31447	3.4469e-06	0.000229985	7.816	3.069	4.956	0.212	0.42	0.419	0.243	3.166	1.363
LOC110260274	uncharacterized LOC110260274(LOC110260274)	PIG	SM_WBOAR	3.95681	2.81513	0.00040578	0.010644	0.39	7.195	3.114	0.327	0	0.214	0.167	1.171	2.195
ASIC1	acid sensing ion channel subunit 1(ASIC1)	PIG	SM_WBOAR	3.94603	2.14852	1.94695e-05	0.00099805	1.823	4.317	1.006	0.327	0.106	0.037	0.583	0.39	2.076
LOC110262197	uncharacterized LOC110262197(LOC110262197)	PIG	SM_WBOAR	3.94602	2.57743	1.22378e-06	9.41567e-05	0.35	1.376	1.348	0.053	0.106	0.065	0.086	0.252	0.465
LOC100514051	uncharacterized LOC100514051(LOC100514051)	PIG	SM_WBOAR	3.9065	2.70737	0.00235581	0.0391149	0	0.868	0.171	0.053	0.016	0.112	0	0.066	0.119
LOC102163032	uncharacterized LOC102163032(LOC102163032)	PIG	SM_WBOAR	3.90418	0.0782837	0.00127284	0.0250603	0.103	1.926	0.931	0.035	0.102	0	0.016	0.511	0
LOC110259507	uncharacterized LOC110259507(LOC110259507)	PIG	SM_WBOAR	3.87825	0.089272	0.000498151	0.0125491	2.141	0.72	1.348	0.071	0.196	0	0.173	0.096	0.238
LOC102166347	uncharacterized LOC102166347(LOC102166347)	PIG	SM_WBOAR	3.86632	2.8265	5.84142e-05	0.00236744	2.252	22.517	22.826	1.85	0.302	1.36	1.058	2.223	4.758
LDLRAD2	low density lipoprotein receptor class A domain containing 2(LDLRAD2)	PIG	SM_WBOAR	3.85304	1.04029	0.00282108	0.0443305	3.008	0.063	0.532	0.08	0.151	0	0.329	0.048	0.119
UMODL1	uromodulin like 1(UMODL1)	PIG	SM_WBOAR	3.85053	1.60798	3.25047e-05	0.00148515	0.995	1.63	0.247	0.097	0.041	0.065	0.173	0.144	0.054
LOC110256276	uncharacterized LOC110256276(LOC110256276)	PIG	SM_WBOAR	3.78147	-0.00566768	0.00157958	0.0290263	0.103	0.466	0.741	0.027	0.041	0.037	0.092	0.12	0.205
LOC110255844	ATP synthase subunit g, mitochondrial pseudogene(LOC110255844)	PIG	SM_WBOAR	3.77986	0.519478	0.000676715	0.0157376	0.565	1.735	0.722	0.195	0	0	0.059	0.907	0.433
COL2A1	collagen type II alpha 1 chain(COL2A1)	PIG	SM_WBOAR	3.7498	1.81198	0.000713446	0.0165005	1.894	0.021	1.595	0.142	0.041	0.065	0.097	1.015	0
LOC100520903	zinc finger protein 300-like(LOC100520903)	PIG	SM_WBOAR	3.73829	4.02234	9.90981e-08	1.18448e-05	1.337	3.979	5.013	0.142	0.379	0.41	0.076	0.463	0.952
LOC110255920	uncharacterized LOC110255920(LOC110255920)	PIG	SM_WBOAR	3.73521	2.18552	3.33702e-06	0.000226244	3.43	0.741	1.5	0.133	0.094	0.168	0.135	0.306	0.389
LOC110258990	uncharacterized LOC110258990(LOC110258990)	PIG	SM_WBOAR	3.70873	2.20138	0.000647918	0.0153654	0.891	9.417	1.728	0	0.591	0.559	1.22	0.721	0
LOC110261180	uncharacterized LOC110261180(LOC110261180)	PIG	SM_WBOAR	3.69198	0.45715	0.00047463	0.0120733	0.613	1.841	2.659	0.133	0.265	0	0.103	0.613	2.271
CRB2	crumbs cell polarity complex component 2(CRB2)	PIG	SM_WBOAR	3.6899	1.05865	0.000224691	0.00677052	0.621	0.339	0.494	0	0.118	0	0.07	0.186	0.087
LOC110259506	40S ribosomal protein S26-like(LOC110259506)	PIG	SM_WBOAR	3.67648	0.475768	0.00126677	0.0250125	0.151	0.889	2.203	0.044	0.053	0.158	0.097	0.324	0.205
LOC110261096	uncharacterized LOC110261096(LOC110261096)	PIG	SM_WBOAR	3.66904	0.196687	0.0032646	0.0490974	0.462	1.63	3.076	0	0.445	0	0	0	0
LOC110259900	uncharacterized LOC110259900(LOC110259900)	PIG	SM_WBOAR	3.63588	-0.0971127	0.00172591	0.0311034	0.621	1.206	1.101	0	0.265	0	0	0.463	0
LOC110256151	leucine-rich repeat extensin-like protein 5(LOC110256151)	PIG	SM_WBOAR	3.61872	0.467032	0.000306554	0.00857638	0.501	0.889	0.304	0	0.09	0.056	0.016	0.06	0.108
LOC106510559	uncharacterized LOC106510559(LOC106510559)	PIG	SM_WBOAR	3.55757	1.55391	0.000486744	0.0123441	0.119	0.995	1.69	0.053	0.151	0.065	0.173	0.3	0.205
LOC100626199	retinol dehydrogenase 16(LOC100626199)	PIG	SM_WBOAR	3.55125	2.57649	0.000985652	0.0208016	6.892	1.714	1.595	0	0.799	0.121	0.113	1.922	0.952
LOC110256933	uncharacterized LOC110256933(LOC110256933)	PIG	SM_WBOAR	3.5294	3.11183	3.57485e-05	0.00160287	2.746	3.174	1.12	0	0.379	0.289	0.135	0.234	0.097
LOC110259226	uncharacterized LOC110259226(LOC110259226)	PIG	SM_WBOAR	3.50589	3.36699	8.21873e-06	0.000478165	0.692	4.74	5.089	0.248	0.404	0.373	0.427	1.009	1.536
LOC100512656	retinol dehydrogenase 16(LOC100512656)	PIG	SM_WBOAR	3.43174	1.85051	6.91448e-05	0.00266652	3.056	1.397	1.329	0.248	0	0.326	0.302	0	0
LOC110256815	uncharacterized LOC110256815(LOC110256815)	PIG	SM_WBOAR	3.4159	0.801697	0.000859964	0.0189012	0.772	3.936	5.564	0.212	0.706	0.14	0.329	0.973	0.854
LOC110256230	uncharacterized LOC110256230(LOC110256230)	PIG	SM_WBOAR	3.41013	0.0369497	0.000873278	0.0190692	1.361	1.46	1.538	0	0.44	0	0.324	0.433	1.611
LOC110260739	protein starmaker-like(LOC110260739)	PIG	SM_WBOAR	3.38988	6.62534	4.69269e-05	0.00197379	5.118	30.411	28.675	3.717	0.551	2.096	1.058	2.457	2.455
LOC106508034	uncharacterized LOC106508034(LOC106508034)	PIG	SM_WBOAR	3.37782	0.465502	0.000233861	0.00694725	1.082	0.847	1.044	0.08	0.102	0.102	0.151	0.36	0.508
LOC102162152	uncharacterized LOC102162152(LOC102162152)	PIG	SM_WBOAR	3.37164	0.0253646	0.00187058	0.0329339	0.629	0.466	1.063	0	0.106	0.102	0.108	0.258	0.454
LOC110259869	uncharacterized LOC110259869(LOC110259869)	PIG	SM_WBOAR	3.35003	3.5779	0.000123308	0.00420546	0.939	11.449	2.279	0.283	0.775	0.661	0.718	1.7	1.622
LOC102723301	RNA, 7SL, cytoplasmic 1(LOC102723301)	PIG	SM_WBOAR	3.34551	15.7038	2.21471e-08	3.15578e-06	485784	741154	950690	99851.8	84312.3	97561.5	117753	160467	296845
LOC110261181	uncharacterized LOC110261181(LOC110261181)	PIG	SM_WBOAR	3.34244	1.21979	0.00235657	0.0391149	0.159	1.566	2.051	0.257	0.037	0.075	0.086	0.523	2.033
C17H20orf173	chromosome 17 C20orf173 homolog(C17H20orf173)	PIG	SM_WBOAR	3.33195	1.55352	2.03926e-05	0.00103904	1.027	1.333	1.804	0.15	0.192	0.093	0	0.156	0.865
LOC110257047	uncharacterized LOC110257047(LOC110257047)	PIG	SM_WBOAR	3.33	1.46744	6.80136e-05	0.00262892	4.226	3.28	2.886	0.195	0.848	0.084	0.049	0.757	0.941
LOC110255698	uncharacterized LOC110255698(LOC110255698)	PIG	SM_WBOAR	3.29762	1.38698	0.00293914	0.0454633	0.072	1.206	0.627	0.142	0.016	0.037	0.059	0.15	0.27
RFX6	regulatory factor X6(RFX6)	PIG	SM_WBOAR	3.29433	2.98827	0.000770857	0.0174794	0.279	3.936	2.602	0.434	0.037	0.289	0.216	0.949	1.081
DNAJB8	DnaJ heat shock protein family (Hsp40) member B8(DNAJB8)	PIG	SM_WBOAR	3.28242	0.865228	0.000202604	0.00629682	0.39	0.55	0.741	0.035	0.106	0.037	0.038	0.192	0.108
LOC102165133	uncharacterized LOC102165133(LOC102165133)	PIG	SM_WBOAR	3.27512	2.79754	0.000583899	0.0141486	0.374	6.137	2.792	0.097	0.494	0.512	0.227	0.445	0.335
LOC102163011	uncharacterized LOC102163011(LOC102163011)	PIG	SM_WBOAR	3.25063	0.574183	0.00128752	0.0252607	1.258	0.677	0.209	0.027	0.139	0.065	0.162	0.174	0.433
LOC110257627	uncharacterized LOC110257627(LOC110257627)	PIG	SM_WBOAR	3.24638	2.69239	2.09678e-06	0.000150663	1.934	1.778	2.317	0.115	0.208	0.363	0.281	0.727	1.049
LOC110259832	uncharacterized LOC110259832(LOC110259832)	PIG	SM_WBOAR	3.24364	3.14449	7.56687e-06	0.000454304	1.035	0.529	0.931	0.08	0.179	0.019	0.038	0.18	0.368
LOC106508578	uncharacterized LOC106508578(LOC106508578)	PIG	SM_WBOAR	3.23278	2.8265	7.16317e-05	0.00274052	1.305	8.761	6.077	0.726	0.465	0.773	0.556	2.223	3.385
LOC110256541	tumor suppressor candidate 2-like(LOC110256541)	PIG	SM_WBOAR	3.23104	2.49084	4.07288e-05	0.00176498	1.576	1.968	1.88	0.133	0.481	0.047	0.178	1.093	1.309
CACNA1B	calcium voltage-gated channel subunit alpha1 B(CACNA1B)	PIG	SM_WBOAR	3.23023	0.58012	0.00236781	0.039224	0.677	0.063	0.247	0.009	0.033	0.065	0.027	0.03	0.076
LOC106510165	60S ribosomal protein L35 pseudogene(LOC106510165)	PIG	SM_WBOAR	3.19511	0.619134	0.000616434	0.0147571	1.194	2.413	3.247	0.416	0.216	0.112	0.189	0.535	0.8
GLP1R	glucagon like peptide 1 receptor(GLP1R)	PIG	SM_WBOAR	3.19228	2.95144	0.000314982	0.00872506	1.663	12.909	14.47	1.531	0.343	1.537	0.967	1.88	2.639
LOC102157921	uncharacterized LOC102157921(LOC102157921)	PIG	SM_WBOAR	3.19199	3.50771	3.49209e-05	0.00156995	0.462	3.725	2.962	0.381	0.265	0.317	0.097	0.27	0.616
LOC106509702	uncharacterized LOC106509702(LOC106509702)	PIG	SM_WBOAR	3.19184	3.25696	6.27511e-08	7.99316e-06	3.812	4	4.349	0.451	0.583	0.382	0.394	0.943	0.995
LOC110260879	vegetative cell wall protein gp1-like(LOC110260879)	PIG	SM_WBOAR	3.19046	1.94163	4.22261e-05	0.00181397	2.515	1.227	1.196	0.195	0.31	0.056	0.265	0.727	0.205
MUC5B	mucin 5B, oligomeric mucus/gel-forming(MUC5B)	PIG	SM_WBOAR	3.17001	9.32666	0.00250366	0.0406425	5.683	68.694	92.423	15.409	0.889	3.093	36.836	79.978	175.968
LOC102166037	60S ribosomal protein L37a-like(LOC102166037)	PIG	SM_WBOAR	3.16963	0.664358	0.00118879	0.0237957	2.945	1.016	2.526	0	0.485	0.289	0.173	0.481	0.714
LOC110259840	uncharacterized LOC110259840(LOC110259840)	PIG	SM_WBOAR	3.16035	2.01472	6.10507e-05	0.00243248	17.828	4.169	6.836	0.726	1.578	1.109	1.156	1.712	1.73
SLC4A5	solute carrier family 4 member 5(SLC4A5)	PIG	SM_WBOAR	3.15235	0.893341	0.0005296	0.0130759	0.318	0.741	0.551	0.035	0.126	0.037	0.076	0.102	0.054
LOC110256524	uncharacterized LOC110256524(LOC110256524)	PIG	SM_WBOAR	3.1387	1.03863	0.00141012	0.0270043	9.606	1.693	3.228	0.124	1.154	0.494	0.383	1.622	0.8
FSD2	fibronectin type III and SPRY domain containing 2(FSD2)	PIG	SM_WBOAR	3.13767	0.463551	0.000291743	0.00824432	0.788	0.677	0.494	0.053	0.106	0.065	0.043	0.036	0.13
SHROOM2-2		PIG	SM_WBOAR	3.13396	2.58305	5.56851e-06	0.000344224	1.926	1.63	2.867	0.142	0.269	0.382	0.243	0.384	0.649
SPATA46	spermatogenesis associated 46(SPATA46)	PIG	SM_WBOAR	3.13065	0.9875	0.000350704	0.00952622	1.783	2.137	2.431	0.115	0.608	0.075	0.043	0.829	1.298
C10H9orf153	chromosome 10 C9orf153 homolog(C10H9orf153)	PIG	SM_WBOAR	3.12944	1.62751	3.90782e-05	0.00170665	2.929	1.608	1.386	0.266	0.302	0.13	0.329	0.126	0
ALK	ALK receptor tyrosine kinase(ALK)	PIG	SM_WBOAR	3.1231	2.5774	0.000302939	0.00850353	0.279	1.841	1.063	0.159	0.208	0.037	0.292	0.583	0.53
LOC110262206	succinate dehydrogenase cytochrome b560 subunit, mitochondrial-like(LOC110262206)	PIG	SM_WBOAR	3.11395	0.395644	0.00230709	0.0384836	4.107	1.016	7.311	0.54	0.946	0	0.551	0.925	1.417
LOC110260631	uncharacterized LOC110260631(LOC110260631)	PIG	SM_WBOAR	3.10955	0.433752	0.00127735	0.0250996	1.074	0.847	1.975	0.053	0.281	0.14	0.081	0.276	0.26
TMEM215	transmembrane protein 215(TMEM215)	PIG	SM_WBOAR	3.10288	0.076208	0.00184766	0.0327272	0.215	0.296	0.095	0.009	0.033	0.028	0.054	0.06	0.076
LOC102161838	peroxiredoxin-2-like(LOC102161838)	PIG	SM_WBOAR	3.09989	0.997517	0.000328059	0.00899835	5.388	7.957	3.684	0.487	0.632	1.071	0.734	3.1	1.276
LOC100518800	protein Mpv17(LOC100518800)	PIG	SM_WBOAR	3.0975	0.038449	0.00290339	0.0451597	0.064	0.233	0.323	0.027	0.016	0.028	0	0.156	0
LOC110257341	uncharacterized LOC110257341(LOC110257341)	PIG	SM_WBOAR	3.09742	0.576601	0.000725958	0.0167438	4.083	1.1	2.469	0.283	0.498	0.121	0.146	0.733	0.454
LOC110260039	suppressor of cytokine signaling 2 pseudogene(LOC110260039)	PIG	SM_WBOAR	3.09319	0.237026	0.00178664	0.0319922	1.21	0.571	0.76	0.089	0.216	0	0.227	0.108	0.606
SHD	Src homology 2 domain containing transforming protein D(SHD)	PIG	SM_WBOAR	3.091	2.06769	2.57533e-05	0.00126244	2.523	0.931	0.987	0.124	0.232	0.177	0.151	0.342	0.346
LOC110256121	serine protease 33-like(LOC110256121)	PIG	SM_WBOAR	3.0754	0.851338	0.00094581	0.0201557	2.515	0.635	0.968	0.08	0.318	0.102	0.189	0.673	0.195
LOC100736604	motile sperm domain-containing protein 1 pseudogene(LOC100736604)	PIG	SM_WBOAR	3.07519	1.03351	0.00291499	0.0452489	0.963	9.079	9.78	1.292	0.241	0.987	1.539	0.943	3.482
LOC106510248	uncharacterized LOC106510248(LOC106510248)	PIG	SM_WBOAR	3.06527	1.284	0.00081254	0.0180001	1.106	0.466	0.171	0.035	0.114	0.065	0.038	0.096	0.022
LOC110258908	USP6 N-terminal-like protein(LOC110258908)	PIG	SM_WBOAR	3.06279	2.51259	0.000100404	0.00357667	1.528	1.883	1.462	0.035	0.29	0.373	0.502	0.517	0.941
LOC106505188	uncharacterized LOC106505188(LOC106505188)	PIG	SM_WBOAR	3.05141	0.784186	0.000414753	0.0108119	1.027	0.889	1.215	0.142	0.245	0	0.022	0.433	0.043
LOC110261121	uncharacterized LOC110261121(LOC110261121)	PIG	SM_WBOAR	3.04847	1.60061	0.000346011	0.00942923	2.03	4.063	6.646	0.301	0.392	0.978	0.464	1.652	2.996
LOC106509976	uncharacterized LOC106509976(LOC106509976)	PIG	SM_WBOAR	3.03577	0.200554	0.0013671	0.0264821	2.197	1.693	1.139	0.266	0.228	0.112	0.54	0.565	0.973
DMP1	dentin matrix acidic phosphoprotein 1(DMP1)	PIG	SM_WBOAR	3.03273	4.07939	8.9142e-07	7.31138e-05	16.849	2.899	8.431	0.434	1.154	0.997	0.902	2.511	0.519
LOC102164581	uncharacterized LOC102164581(LOC102164581)	PIG	SM_WBOAR	3.02388	1.40409	0.000103277	0.00364809	1.544	0.847	0.874	0.089	0.224	0.102	0.189	0.39	1.211
LOC110261083	uncharacterized LOC110261083(LOC110261083)	PIG	SM_WBOAR	3.02382	2.61744	0.0024725	0.0403226	5.412	0.381	0.418	0.15	0.502	0.121	0.027	0.294	0.022
SPDYC	speedy/RINGO cell cycle regulator family member C(SPDYC)	PIG	SM_WBOAR	3.01712	0.189345	0.00176944	0.0317517	1.13	0.614	0.513	0.115	0.102	0.047	0.086	0.144	0.433
LOC102166702	uncharacterized LOC102166702(LOC102166702)	PIG	SM_WBOAR	3.01555	3.11854	0.000806122	0.0179051	1.258	17.015	4.975	1.779	0.64	0.736	1.571	1.814	3.871
LOC110260880	uncharacterized LOC110260880(LOC110260880)	PIG	SM_WBOAR	3.01309	1.21994	0.000225601	0.00678179	2.348	0.614	1.253	0.159	0.204	0.158	0.34	0.571	0.552
LOC110260659	translationally-controlled tumor protein pseudogene(LOC110260659)	PIG	SM_WBOAR	3.01178	7.14105	0.000296505	0.00835081	129.897	460.713	31.941	30.118	16.832	38.015	13.029	22.484	35.578
LOC110257884	uncharacterized LOC110257884(LOC110257884)	PIG	SM_WBOAR	3.00113	0.325314	0.00247184	0.0403226	0.271	0.148	0.095	0.044	0.012	0	0	0.108	0.076
LOC110257647	ferritin heavy chain pseudogene(LOC110257647)	PIG	SM_WBOAR	3.00044	0.911196	0.00034558	0.00942923	1.655	0.487	1.158	0.097	0.163	0.158	0.022	0.324	0.357
PHOX2A	paired like homeobox 2A(PHOX2A)	PIG	SM_WBOAR	2.9913	3.38596	1.73945e-06	0.000128277	0.804	0.698	1.272	0.071	0.212	0.093	0.097	0.156	0.378
BTNL9	butyrophilin like 9(BTNL9)	PIG	SM_WBOAR	2.98888	1.54461	0.00017163	0.00556029	2.149	0.889	1.899	0.133	0.196	0.466	0.454	0.21	0.66
LOC102164320	uncharacterized LOC102164320(LOC102164320)	PIG	SM_WBOAR	2.98837	1.364	0.000133296	0.00449145	1.082	1.016	1.044	0.062	0.249	0.056	0.113	0.114	0.357
LOC110258441	echinoderm microtubule-associated protein-like 5(LOC110258441)	PIG	SM_WBOAR	2.98285	0.497422	0.000787302	0.0176503	0.836	1.1	0.684	0.133	0.057	0.149	0.308	0.721	0.844
LOC110259829	uncharacterized LOC110259829(LOC110259829)	PIG	SM_WBOAR	2.98123	2.90216	6.69134e-05	0.00259834	9.734	1.947	3.494	0.602	1.081	0.298	0.41	0.559	0.476
LOC110255706	uncharacterized LOC110255706(LOC110255706)	PIG	SM_WBOAR	2.97901	1.85796	0.000194297	0.00615237	0.398	0.889	0.741	0.027	0.167	0.084	0.038	0.451	0.227
LOC110260981	uncharacterized LOC110260981(LOC110260981)	PIG	SM_WBOAR	2.97327	1.52169	6.26208e-05	0.00247743	1.273	1.27	1.519	0.097	0.261	0.196	0.076	0.39	0.638
LOC102163283	uncharacterized LOC102163283(LOC102163283)	PIG	SM_WBOAR	2.97202	2.25703	0.000910582	0.0196791	0.931	0.317	3.589	0.23	0.33	0.121	0.086	0.294	0.422
LOC106504294	uncharacterized LOC106504294(LOC106504294)	PIG	SM_WBOAR	2.96061	1.48534	0.000231038	0.00688771	3.072	5.206	5.621	0.912	0.237	0.708	0.486	1.279	2.585
ADM2	adrenomedullin 2(ADM2)	PIG	SM_WBOAR	2.95824	1.45661	0.0022577	0.0380752	3.9	32.95	8.83	1.31	1.746	4.136	1.237	1.255	2.552
RNF212	ring finger protein 212(RNF212)	PIG	SM_WBOAR	2.95629	0.64478	0.000842484	0.0185627	0.82	0.762	0.19	0.062	0.171	0.112	0.113	0.342	0
AQP7	aquaporin 7(AQP7)	PIG	SM_WBOAR	2.95472	0.298842	0.000900451	0.019561	0.637	0.444	0.76	0.115	0.147	0.037	0.092	0.264	0.184
LOC110258334	uncharacterized LOC110258334(LOC110258334)	PIG	SM_WBOAR	2.9499	0.625413	0.00107627	0.0221375	6.192	3.344	3.247	0.159	1.256	0.428	2.684	1.64	1.006
LOC100512003		PIG	SM_WBOAR	2.94258	0.454343	0.00071695	0.0165588	0.127	0.169	0.152	0.027	0.016	0.019	0.032	0.066	0.065
C2CD4D	C2 calcium dependent domain containing 4D(C2CD4D)	PIG	SM_WBOAR	2.94214	2.72951	0.00135425	0.0263242	1.886	4.719	19.692	2.115	1.093	0.456	2.635	3.34	2.563
LOC110256307	uncharacterized LOC110256307(LOC110256307)	PIG	SM_WBOAR	2.93947	1.80013	0.000744906	0.0170721	0.692	4.36	2.032	0.274	0.551	0.252	0.324	0.667	0.692
MASP2	MBL associated serine protease 2(MASP2)	PIG	SM_WBOAR	2.93943	1.8738	0.000361512	0.00971001	2.236	1.778	2.45	0.593	0.09	0.177	0.313	0.883	1.027
LOC110257228	uncharacterized LOC110257228(LOC110257228)	PIG	SM_WBOAR	2.93465	1.60804	3.83496e-05	0.00168358	3.112	2.836	3	0.469	0.408	0.335	0.481	1.279	1.006
LOC110260826	uncharacterized LOC110260826(LOC110260826)	PIG	SM_WBOAR	2.93366	0.764672	0.00130263	0.0254101	0.382	0.55	0.342	0	0.09	0.093	0.065	0.36	0.108
CPLX4	complexin 4(CPLX4)	PIG	SM_WBOAR	2.93297	1.13904	0.000577765	0.0140587	0.732	1.185	0.361	0.097	0.175	0.047	0.027	0.024	0.184
LOC110256806	uncharacterized LOC110256806(LOC110256806)	PIG	SM_WBOAR	2.92946	4.46008	6.53647e-07	5.60341e-05	1.592	1.27	3.323	0.354	0.334	0.168	0.572	1.129	0.789
LOC110256867	spermidine synthase pseudogene(LOC110256867)	PIG	SM_WBOAR	2.92253	0.715334	0.00131092	0.0255408	0.923	2.095	2.488	0.133	0.416	0.252	0.097	0.493	1.017
LOC110260915	UPF0428 protein CXorf56 pseudogene(LOC110260915)	PIG	SM_WBOAR	2.89963	0.730971	0.00152644	0.0285491	1.17	0.889	2.07	0.044	0.179	0.354	0.248	0.835	0.595
GPIHBP1	glycosylphosphatidylinositol anchored high density lipoprotein binding protein 1(GPIHBP1)	PIG	SM_WBOAR	2.89961	2.76051	0.00181269	0.0323209	44.602	2.561	5.146	2.168	4.462	1.435	4.136	2.583	6.618
RCVRN	recoverin(RCVRN)	PIG	SM_WBOAR	2.89948	1.98363	0.00117432	0.0235621	3.327	0.36	0.703	0.221	0.265	0.093	0.157	0.433	0.357
LOC106508872	uncharacterized LOC106508872(LOC106508872)	PIG	SM_WBOAR	2.89068	0.565353	0.000912913	0.0196791	0.573	0.656	0.38	0.062	0.11	0.056	0.081	0	0.13
LOC110256485	uncharacterized LOC110256485(LOC110256485)	PIG	SM_WBOAR	2.88543	1.3711	0.000229306	0.00684824	3.383	1.354	2.089	0.239	0.424	0.298	0.216	0.24	0.746
BEST2	bestrophin 2(BEST2)	PIG	SM_WBOAR	2.87667	2.01671	0.00138502	0.026645	0.414	2.201	3.038	0.46	0.228	0.13	0.308	0.258	1.168
CDX4	caudal type homeobox 4(CDX4)	PIG	SM_WBOAR	2.87399	0.240116	0.00215102	0.0365696	0.485	0.169	0.418	0.053	0.094	0	0.016	0.228	0.173
LOC100739791	uncharacterized LOC100739791(LOC100739791)	PIG	SM_WBOAR	2.87198	3.69811	2.95766e-06	0.000205168	17.43	48.209	40.296	5.629	5.233	5.291	31.183	16.718	44.511
LOC110261654	uncharacterized LOC110261654(LOC110261654)	PIG	SM_WBOAR	2.8703	0.921418	0.000953604	0.0202961	0.43	1.1	0.418	0.062	0.102	0.121	0.259	0.252	0.627
LOC100627159	60S ribosomal protein L35 pseudogene(LOC100627159)	PIG	SM_WBOAR	2.86183	0.682465	0.000774871	0.0174794	2.794	1.841	2.697	0.266	0.339	0.447	0.464	0.895	0.833
LOC102164766	NEDD8-conjugating enzyme UBE2F pseudogene(LOC102164766)	PIG	SM_WBOAR	2.86123	0.673537	0.00125073	0.0248872	0.963	1.249	0.741	0.071	0.277	0.093	0.216	0.186	0.4
HAS1	hyaluronan synthase 1(HAS1)	PIG	SM_WBOAR	2.84996	3.5032	8.41492e-07	7.00438e-05	11.692	6.539	9.856	0.85	1.864	1.462	1.334	2.619	1.687
LOC102168085	adenomatous polyposis coli protein 2-like(LOC102168085)	PIG	SM_WBOAR	2.83357	1.9385	0.000220438	0.00667828	2.236	0.825	0.798	0.142	0.322	0.112	0.054	0.348	0.4
HIPK4	homeodomain interacting protein kinase 4(HIPK4)	PIG	SM_WBOAR	2.82762	1.59801	0.00043612	0.0112124	3.733	0.91	1.405	0.23	0.494	0.186	0.173	0.252	0.314
DNASE1L2	deoxyribonuclease 1 like 2(DNASE1L2)	PIG	SM_WBOAR	2.82369	1.96139	0.00253744	0.0410236	3.9	1.503	1.576	0.177	0.889	0	0.124	0	0
LOC106509720	uncharacterized LOC106509720(LOC106509720)	PIG	SM_WBOAR	2.81921	3.97635	3.36755e-07	3.31123e-05	12.002	4.973	6.362	0.805	1.126	0.941	0.756	1.622	1.103
CCER2	coiled-coil glutamate rich protein 2(CCER2)	PIG	SM_WBOAR	2.81919	2.29621	4.69558e-05	0.00197379	3.279	2.73	2.583	0.212	0.714	0.391	0.281	0.673	1.373
LOC110256222	uncharacterized LOC110256222(LOC110256222)	PIG	SM_WBOAR	2.80871	1.56859	8.67695e-05	0.00321004	2.109	2.18	2.317	0.363	0.367	0.261	0.216	1.352	1.352
LOC110256138	uncharacterized LOC110256138(LOC110256138)	PIG	SM_WBOAR	2.79953	0.485251	0.00201225	0.0350084	1.751	0.783	1.633	0.168	0.371	0.075	0.265	0.589	0.27
LOC106506133	GA-binding protein subunit beta-2 pseudogene(LOC106506133)	PIG	SM_WBOAR	2.7834	1.59871	0.00209255	0.0358657	0.501	1.27	0.608	0.071	0.302	0.019	0.113	0.433	0.465
GPR17	G protein-coupled receptor 17(GPR17)	PIG	SM_WBOAR	2.78335	3.46891	0.00313771	0.0477443	8.365	0.741	1.044	0.257	1.166	0.112	0.362	0.667	0.595
LOC102164887	cell wall protein DAN4-like(LOC102164887)	PIG	SM_WBOAR	2.77871	3.94013	3.90217e-05	0.00170665	10.999	1.672	4.026	0.487	0.983	1.006	0.772	1.478	0.714
IQANK1	IQ motif and ankyrin repeat containing 1(IQANK1)	PIG	SM_WBOAR	2.77817	1.17242	0.000871303	0.0190692	0.828	2.032	2.184	0.292	0.322	0.158	0.13	0.859	0.725
LOC100519022	neuroblastoma breakpoint family member 6-like(LOC100519022)	PIG	SM_WBOAR	2.77618	3.69009	3.36798e-06	0.000226672	1.918	4.571	4.197	0.425	0.538	0.81	0.211	0.451	1.125
LOC106507809	uncharacterized LOC106507809(LOC106507809)	PIG	SM_WBOAR	2.77404	0.808955	0.000943474	0.0201314	0.971	0.804	0.608	0.177	0.098	0.065	0.059	0.066	0.162
C6H16orf95	chromosome 6 C16orf95 homolog(C6H16orf95)	PIG	SM_WBOAR	2.77373	0.724145	0.00106753	0.0220509	0.724	0.339	0.342	0.044	0.122	0.037	0.108	0.144	0.26
LOC110256525	uncharacterized LOC110256525(LOC110256525)	PIG	SM_WBOAR	2.76121	1.80633	0.0010425	0.0217206	1.289	3.28	3.969	0.266	0.983	0.168	0.103	0.342	1.135
C10H10orf113	chromosome 10 C10orf113 homolog(C10H10orf113)	PIG	SM_WBOAR	2.75732	2.65232	0.000431389	0.0111078	1.289	3.365	4.577	0.717	0.171	0.54	0.221	1.568	2.617
LOC110260336	uncharacterized LOC110260336(LOC110260336)	PIG	SM_WBOAR	2.74082	3.44854	2.77256e-05	0.00132437	3.287	5.227	9.742	0.841	0.865	1.462	0.481	1.213	1.892
LOC110262086	brain acid soluble protein 1-like(LOC110262086)	PIG	SM_WBOAR	2.73758	0.903522	0.00123312	0.024566	1.385	0.91	0.437	0.142	0.175	0.102	0.335	0.811	1.006
CARD14	caspase recruitment domain family member 14(CARD14)	PIG	SM_WBOAR	2.73332	2.26346	0.00107275	0.0221044	0.597	2.01	4.102	0.478	0.228	0.354	0.254	1.4	0.443
LOC100522522	heterogeneous nuclear ribonucleoprotein Q pseudogene(LOC100522522)	PIG	SM_WBOAR	2.73052	0.977076	0.00076078	0.0173096	0.899	0.402	1.12	0.115	0.175	0.084	0.157	0.408	0.032
LOC110262199	uncharacterized LOC110262199(LOC110262199)	PIG	SM_WBOAR	2.7141	2.76912	0.000422242	0.0109393	0.39	1.63	1.994	0.115	0.273	0.279	0.189	0.895	0.952
NHLH1	nescient helix-loop-helix 1(NHLH1)	PIG	SM_WBOAR	2.70787	1.04881	0.000512271	0.0128365	0.509	0.635	0.57	0.106	0.082	0.075	0.038	0.138	0.443
PICK1	protein interacting with PRKCA 1(PICK1)	PIG	SM_WBOAR	2.70381	6.03615	3.26538e-06	0.000222284	11.15	19.618	33.004	5.027	4.054	4.248	5.016	6.367	7.072
LOC110255965	uncharacterized LOC110255965(LOC110255965)	PIG	SM_WBOAR	2.69822	3.79379	0.0004495	0.0115212	3.359	21.819	39.537	3.514	3.442	4.21	2.419	6.698	7.462
PPP1R14D	protein phosphatase 1 regulatory inhibitor subunit 14D(PPP1R14D)	PIG	SM_WBOAR	2.69642	1.83279	0.00274094	0.0434179	0.732	6.116	7.976	1.974	0.918	1.025	1.431	1.97	2.855
LOC100525692	60S ribosomal protein L7a(LOC100525692)	PIG	SM_WBOAR	2.69345	4.64355	9.41436e-06	0.000536587	53.221	84.588	18.401	8.523	8.904	9.213	5.151	7.905	8.5
LOC110257546	uncharacterized LOC110257546(LOC110257546)	PIG	SM_WBOAR	2.69242	2.42224	0.000114966	0.00396927	0.995	1.227	0.836	0.071	0.253	0.196	0.065	0.529	1.125
LOC106509580	uncharacterized LOC106509580(LOC106509580)	PIG	SM_WBOAR	2.69129	2.87703	3.63236e-05	0.00162001	3.796	9.036	6.115	1.036	1.154	1.015	0.572	3.196	3.212
LOC100521145	calmodulin pseudogene(LOC100521145)	PIG	SM_WBOAR	2.6895	0.291335	0.00333613	0.0496133	3.757	2.624	0.949	0.372	0.489	0.326	0.097	1.117	1.179
LOC110255520	uncharacterized LOC110255520(LOC110255520)	PIG	SM_WBOAR	2.68733	2.01679	0.000260541	0.00757914	2.69	5.481	2.393	0.434	0.75	0.615	0.778	0.991	1.071
LOC110258360	diamine acetyltransferase 1 pseudogene(LOC110258360)	PIG	SM_WBOAR	2.68646	3.12693	7.94165e-06	0.000466891	3.024	1.672	2.032	0.239	0.551	0.317	0.34	0.997	0.789
RTL10	retrotransposon Gag like 10(RTL10)	PIG	SM_WBOAR	2.68608	3.22925	7.66709e-06	0.000454304	4.409	3.534	2.848	0.46	0.963	0.382	0.308	1.4	0.833
LOC100738812	uncharacterized LOC100738812(LOC100738812)	PIG	SM_WBOAR	2.67857	4.22975	1.33073e-06	0.000101704	3.351	4.867	4.596	0.62	1.154	0.428	0.67	1.135	2.336
LOC106510270	uncharacterized LOC106510270(LOC106510270)	PIG	SM_WBOAR	2.67283	2.82152	9.53247e-05	0.00349192	1.194	3.196	2.488	0.257	0.608	0.373	0.389	0.727	0.811
LOC102157778	collagen alpha-1(I) chain-like(LOC102157778)	PIG	SM_WBOAR	2.67144	2.97779	3.26329e-05	0.00148696	2.674	4.867	4.444	0.77	0.848	0.419	0.524	0.601	0.833
LOC110256887	uncharacterized LOC110256887(LOC110256887)	PIG	SM_WBOAR	2.66959	3.17404	0.0015659	0.0288696	0.366	5.312	2.45	0.487	0.322	0.596	0.054	0.649	1.092
ADORA1	adenosine A1 receptor(ADORA1)	PIG	SM_WBOAR	2.66077	3.94641	0.00193598	0.0338726	1.52	17.883	18.097	3.62	0.591	2.403	0.994	1.658	5.894
LOC106504791	60S ribosomal protein L23a pseudogene(LOC106504791)	PIG	SM_WBOAR	2.65862	0.955132	0.00146436	0.027696	2.221	0.762	1.139	0.115	0.306	0.252	0.486	1.021	1.006
LOC102160243	uncharacterized LOC102160243(LOC102160243)	PIG	SM_WBOAR	2.65174	2.48556	0.00016327	0.00533053	4.091	1.333	3.19	0.407	0.832	0.373	0.929	1.448	0.541
SLC25A34	solute carrier family 25 member 34(SLC25A34)	PIG	SM_WBOAR	2.63685	1.24076	0.0020826	0.0357679	2.746	0.677	1.082	0.345	0.09	0.261	0.502	0.18	2.758
FRMPD3	FERM and PDZ domain containing 3(FRMPD3)	PIG	SM_WBOAR	2.63454	2.37757	0.00202525	0.0350336	1.56	1.735	0.19	0.266	0.106	0.196	0.081	0.27	0.422
TBX10	T-box transcription factor 10(TBX10)	PIG	SM_WBOAR	2.62715	0.0836724	0.00306693	0.0467943	0.692	0.487	0.418	0.097	0.122	0.037	0.049	0.204	0.151
LOC106504956	uncharacterized LOC106504956(LOC106504956)	PIG	SM_WBOAR	2.62671	1.09295	0.00336235	0.0498981	0.318	1.46	1.462	0.089	0.228	0.261	0.135	0.529	0.703
DSPP	dentin sialophosphoprotein(DSPP)	PIG	SM_WBOAR	2.6141	3.02831	0.000165388	0.0053788	8.954	1.651	2.545	0.655	0.771	0.615	0.157	0.535	0.422
GALNTL5	polypeptide N-acetylgalactosaminyltransferase like 5(GALNTL5)	PIG	SM_WBOAR	2.6101	4.93278	0.000113223	0.00391715	1.64	13.333	5.602	2.39	0.538	1.556	0.859	1.502	2.779
LOC110259299	uncharacterized LOC110259299(LOC110259299)	PIG	SM_WBOAR	2.59183	1.58892	0.000773294	0.0174794	5.412	1.672	2.564	0.407	0.828	0.447	0.578	2.235	1.017
VGF	VGF nerve growth factor inducible(VGF)	PIG	SM_WBOAR	2.59025	1.3411	0.000992824	0.0208928	1.305	1.566	1.177	0.124	0.469	0.149	0.205	0.505	0.389
PRTN3	proteinase 3(PRTN3)	PIG	SM_WBOAR	2.56541	1.89439	0.00239988	0.0395217	2.244	1.185	1.234	0.133	0.669	0.056	0.173	0.463	0.465
NANOG	Nanog homeobox(NANOG)	PIG	SM_WBOAR	2.56053	0.645967	0.00325744	0.0490776	2.945	2.095	1.557	0.637	0.265	0.168	0.319	1.382	1.492
LOC110256413	uncharacterized LOC110256413(LOC110256413)	PIG	SM_WBOAR	2.55894	2.62061	0.000121507	0.00416005	2.117	3.428	1.918	0.602	0.4	0.335	0.373	0.997	1.092
LOC106505197	uncharacterized LOC106505197(LOC106505197)	PIG	SM_WBOAR	2.54304	1.1861	0.00187485	0.0329746	1.576	0.571	1.101	0.08	0.306	0.205	0.2	0.306	0.249
LOC106504985	uncharacterized LOC106504985(LOC106504985)	PIG	SM_WBOAR	2.53731	2.04856	0.000503009	0.0126233	6.041	3.238	2.393	0.407	0.661	1.043	0.313	1.508	1.622
FAM184B	family with sequence similarity 184 member B(FAM184B)	PIG	SM_WBOAR	2.53679	3.51966	0.000808463	0.0179334	0.812	7.28	6.514	1.044	0.885	0.838	0.799	1.159	1.849
LOC102168063	uncharacterized LOC102168063(LOC102168063)	PIG	SM_WBOAR	2.52625	3.03013	0.0029072	0.0451771	0.287	4.846	2.317	0.451	0.502	0.531	0.286	0.919	1.925
KLHL35	kelch like family member 35(KLHL35)	PIG	SM_WBOAR	2.52447	1.89706	0.000255626	0.00751416	1.711	1.735	1.747	0.407	0.298	0.224	0.135	0.426	0.616
LOC110262080	translation initiation factor IF-2-like(LOC110262080)	PIG	SM_WBOAR	2.52001	0.520549	0.00265561	0.042404	2.213	1.249	1.177	0.389	0.253	0.168	0.248	0.835	0.725
RPS6KL1	ribosomal protein S6 kinase like 1(RPS6KL1)	PIG	SM_WBOAR	2.51996	1.14807	0.00266957	0.0425059	2.014	0.402	0.76	0.239	0.106	0.168	0.059	0.24	0.292
LOC106507937	uncharacterized LOC106507937(LOC106507937)	PIG	SM_WBOAR	2.51393	2.42763	0.000200119	0.00624269	3.701	1.989	4.235	0.496	0.771	0.717	0.178	1.904	2.011
LOC106509302	uncharacterized LOC106509302(LOC106509302)	PIG	SM_WBOAR	2.49696	2.53345	0.000256128	0.00751578	3.287	2.709	1.386	0.23	0.681	0.494	0.389	1.213	1.503
LOC110255363	olfactory receptor 52W1(LOC110255363)	PIG	SM_WBOAR	2.49534	1.46831	0.00155135	0.0286641	1.48	0.402	0.722	0.089	0.241	0.149	0.038	0.174	0.108
C9H11orf42	chromosome 9 C11orf42 homolog(C9H11orf42)	PIG	SM_WBOAR	2.48382	1.48312	0.00126744	0.0250125	5.492	2.476	6.912	0.894	1.293	0.643	2.052	2.175	0.941
LOC102159510	dehydrogenase/reductase SDR family member on chromosome X(LOC102159510)	PIG	SM_WBOAR	2.47771	5.08899	4.67239e-07	4.26965e-05	12.249	10.56	8.792	1.071	1.366	2.115	1.706	3.616	4.401
LOC110259510	N-terminal kinase-like protein(LOC110259510)	PIG	SM_WBOAR	2.47322	0.713257	0.00297331	0.0458233	0.804	0.36	0.608	0.062	0.163	0.102	0	0.246	0.097
LOC110259955	collagen alpha-1(I) chain-like(LOC110259955)	PIG	SM_WBOAR	2.46991	3.28699	0.000603624	0.014499	6.152	0.889	2.564	0.283	0.934	0.578	0.362	0.625	0.779
LOC110255880	uncharacterized LOC110255880(LOC110255880)	PIG	SM_WBOAR	2.46542	3.43724	0.000369661	0.00986584	3.048	15.047	8.394	1.204	2.015	2.17	1.404	3.244	2.768
FAM196A		PIG	SM_WBOAR	2.46501	4.05592	2.0211e-06	0.000145849	3.048	3.323	3.627	0.504	0.889	0.559	0.232	1.418	1.46
LOC106504796	basic proline-rich protein-like(LOC106504796)	PIG	SM_WBOAR	2.45927	4.45542	0.000121729	0.00416005	5.452	1.1	1.576	0.327	0.873	0.363	0.319	1.033	0.865
RILP	Rab interacting lysosomal protein(RILP)	PIG	SM_WBOAR	2.45521	4.20078	9.25072e-06	0.000529053	8.803	2.73	4.956	1.168	1.06	0.848	1.863	1.532	2.531
LOC110259525	uncharacterized LOC110259525(LOC110259525)	PIG	SM_WBOAR	2.45109	2.36188	0.000258857	0.0075563	5.237	1.354	4.368	0.558	1.207	1.071	0.637	0.871	1.135
ADGRF2	adhesion G protein-coupled receptor F2(ADGRF2)	PIG	SM_WBOAR	2.446	3.46539	0.00262993	0.042114	7.45	0.317	3.114	0.549	0.604	0.829	1.318	1.316	0.53
SLC16A8	solute carrier family 16 member 8(SLC16A8)	PIG	SM_WBOAR	2.43808	1.05839	0.00306484	0.0467943	0.517	0.55	1.329	0.15	0.228	0.084	0.103	0.168	0.249
LOC110262081	uncharacterized LOC110262081(LOC110262081)	PIG	SM_WBOAR	2.43325	1.8373	0.000996342	0.0209406	0.565	1.016	0.779	0.097	0.29	0.093	0.146	0.517	0.26
RNF222	ring finger protein 222(RNF222)	PIG	SM_WBOAR	2.43004	2.33084	0.00201731	0.0350261	4.027	2.455	1.196	0.133	0.958	0.401	0.189	0.709	1.146
LOC110261264	uncharacterized LOC110261264(LOC110261264)	PIG	SM_WBOAR	2.42413	2.82798	0.000118367	0.00407832	2.197	1.862	1.747	0.204	0.628	0.335	0.216	0.799	0.4
LOC106509301	uncharacterized LOC106509301(LOC106509301)	PIG	SM_WBOAR	2.42316	3.23315	4.30137e-05	0.00184028	1.926	1.714	1.101	0.186	0.408	0.354	0.2	0.991	1.19
LOC110262053	uncharacterized LOC110262053(LOC110262053)	PIG	SM_WBOAR	2.41283	2.66483	0.00101571	0.0212416	7.959	1.481	2.602	0.699	1.113	0.503	0.556	2.301	0.476
SBSN	suprabasin(SBSN)	PIG	SM_WBOAR	2.41167	2.70721	0.00025735	0.00753846	5.141	2.222	2.203	0.363	0.914	0.531	0.265	1.093	0.941
LMOD3	leiomodin 3(LMOD3)	PIG	SM_WBOAR	2.41159	2.17871	0.000261365	0.00758998	3.008	3.005	3.266	0.761	0.636	0.438	0.259	0.781	0.66
LOC396711		PIG	SM_WBOAR	2.40844	3.48484	0.000379968	0.0101088	6.065	1.227	1.747	0.319	0.897	0.54	0.265	0.463	0.93
FAM83C	family with sequence similarity 83 member C(FAM83C)	PIG	SM_WBOAR	2.40575	2.71099	0.000180426	0.00578946	1.671	2.497	1.69	0.46	0.489	0.233	0.745	1.466	0.973
LOC110260298	uncharacterized LOC110260298(LOC110260298)	PIG	SM_WBOAR	2.40495	1.74167	0.00326262	0.0490974	359.678	127.4	234.866	41.624	22.355	212.236	65.271	190.027	84.621
LOC110257277	uncharacterized LOC110257277(LOC110257277)	PIG	SM_WBOAR	2.40284	3.43364	2.71149e-05	0.0013026	1.687	2.603	2.412	0.345	0.542	0.484	0.351	1.988	2.055
ZNF469	zinc finger protein 469(ZNF469)	PIG	SM_WBOAR	2.40061	5.84619	0.000778851	0.0175309	15.257	2.137	2.829	1.106	2.153	0.633	1.771	2.925	0.898
HIF3A	hypoxia inducible factor 3 subunit alpha(HIF3A)	PIG	SM_WBOAR	2.391	4.05272	0.00108298	0.0221524	12.83	1.439	2.203	0.62	1.436	1.081	1.652	1.346	1.049
LOC110262181	uncharacterized LOC110262181(LOC110262181)	PIG	SM_WBOAR	2.38994	1.94095	0.00231955	0.038653	0.979	3.005	3.323	0.726	0.33	0.419	0.054	1.261	4.044
LOC102166869	protein FAM136A pseudogene(LOC102166869)	PIG	SM_WBOAR	2.3854	2.2113	0.00153557	0.0285557	5.714	2.942	1.823	0.248	1.118	0.792	0.41	1.43	1.114
LOC110260332	uncharacterized LOC110260332(LOC110260332)	PIG	SM_WBOAR	2.37765	1.41071	0.0015366	0.0285557	1.568	0.656	1.025	0.248	0.175	0.205	0.281	1.027	0.833
LOC110260611	translation initiation factor IF-2-like(LOC110260611)	PIG	SM_WBOAR	2.37586	6.80965	7.17157e-05	0.00274052	63.305	34.157	40.448	6.47	15.103	4.434	4.628	11.954	12.685
LOC110257180	uncharacterized LOC110257180(LOC110257180)	PIG	SM_WBOAR	2.36497	3.7506	0.000104356	0.0036708	3.852	1.545	1.861	0.23	0.869	0.41	0.151	0.697	0.649
LOC106509613	translation initiation factor IF-2-like(LOC106509613)	PIG	SM_WBOAR	2.35139	1.92779	0.0010824	0.0221524	1.632	0.508	1.025	0.177	0.216	0.438	0.065	0.198	0.573
LOC110257646	zinc finger protein ZPR1 pseudogene(LOC110257646)	PIG	SM_WBOAR	2.3461	1.62096	0.00204447	0.0352572	1.106	0.508	0.342	0.115	0.09	0.177	0.108	0.499	0.314
LOC110257531	protein lin-28 homolog A pseudogene(LOC110257531)	PIG	SM_WBOAR	2.34159	2.80104	0.000199221	0.00622621	2.165	1.651	1.709	0.301	0.648	0.214	0.41	1.183	1.514
LOC110260244	uncharacterized LOC110260244(LOC110260244)	PIG	SM_WBOAR	2.33873	1.82968	0.00313667	0.0477443	0.86	0.19	0.209	0.053	0.131	0.075	0.054	0.264	0.119
LOC106508201	uncharacterized LOC106508201(LOC106508201)	PIG	SM_WBOAR	2.33184	1.75555	0.000903262	0.0195967	1.799	1.481	2.697	0.336	0.644	0.298	0.151	1.37	1.752
LOC102162791	uncharacterized LOC102162791(LOC102162791)	PIG	SM_WBOAR	2.32449	2.64886	0.00101053	0.0211594	6.359	1.312	3.627	0.522	1.236	0.578	1.701	1.58	1.081
LOC110255732	28S ribosomal protein S27, mitochondrial pseudogene(LOC110255732)	PIG	SM_WBOAR	2.31742	4.79237	0.000458261	0.0116923	3.128	1.079	1.291	0.142	0.844	0.214	0.232	1.117	0.941
LOC106505208	uncharacterized LOC106505208(LOC106505208)	PIG	SM_WBOAR	2.30885	3.89444	9.70444e-05	0.00350606	6.853	10.708	8.45	1.478	3.52	1.807	2.732	5.124	2.79
TESC	tescalcin(TESC)	PIG	SM_WBOAR	2.3085	6.12629	0.000396956	0.0104451	2.125	9.079	10.824	1.832	1.493	1.528	1.668	2.042	3.352
PKN3	protein kinase N3(PKN3)	PIG	SM_WBOAR	2.30686	4.62432	2.67458e-05	0.00129233	19.937	6.836	10.236	1.983	3.985	1.91	3.861	2.985	3.698
ZNF385C	zinc finger protein 385C(ZNF385C)	PIG	SM_WBOAR	2.30369	4.13675	0.000741416	0.0170303	0.828	2.095	5.735	0.708	0.567	0.615	0.491	1.31	0.692
LOC102157806	uncharacterized LOC102157806(LOC102157806)	PIG	SM_WBOAR	2.29741	2.61972	0.00169391	0.0306581	3.741	1.27	1.424	0.257	0.922	0.214	0.292	0.481	0.541
JPH3	junctophilin 3(JPH3)	PIG	SM_WBOAR	2.28316	2.56796	0.000843456	0.0185627	2.69	1.249	3.057	0.478	0.808	0.242	0.248	0.222	0.238
LRRC4	leucine rich repeat containing 4(LRRC4)	PIG	SM_WBOAR	2.28043	3.09402	9.68121e-05	0.00350606	5.484	2.476	4.178	0.797	0.995	0.82	0.529	1.622	0.898
LOC102161091	uncharacterized LOC102161091(LOC102161091)	PIG	SM_WBOAR	2.27808	2.39842	0.00271953	0.0431787	0.836	0.91	0.304	0.115	0.298	0.056	0.097	0.306	0.465
EME2	essential meiotic structure-specific endonuclease subunit 2(EME2)	PIG	SM_WBOAR	2.26827	2.83864	0.00115278	0.0232129	12.105	3.619	6.172	1.159	3.002	0.708	1.647	2.199	0.703
LOC110260438	uncharacterized LOC110260438(LOC110260438)	PIG	SM_WBOAR	2.26237	3.91244	7.97523e-05	0.00300511	2.993	4.233	1.557	0.504	0.848	0.624	0.378	1.664	2.336
LOC102161260	uncharacterized LOC102161260(LOC102161260)	PIG	SM_WBOAR	2.25952	1.37771	0.00164693	0.0299691	2.03	2.942	2.488	0.566	0.51	0.578	0.778	2.469	2.152
LOC110255758	uncharacterized LOC110255758(LOC110255758)	PIG	SM_WBOAR	2.24632	2.23775	0.000557556	0.0136658	2.077	1.989	1.69	0.319	0.473	0.494	0.124	0.565	1.168
LOC102159014	uncharacterized LOC102159014(LOC102159014)	PIG	SM_WBOAR	2.23445	2.80879	0.000368694	0.00986584	0.43	0.741	0.38	0.115	0.114	0.121	0.076	0.463	0.368
LOC102167379	uncharacterized LOC102167379(LOC102167379)	PIG	SM_WBOAR	2.23117	2.20148	0.000939658	0.0200755	0.891	1.439	1.101	0.319	0.204	0.252	0.346	0.577	0.616
LOC102161999	40S ribosomal protein S15a pseudogene(LOC102161999)	PIG	SM_WBOAR	2.22887	2.01906	0.00114528	0.0230896	1.544	1.883	1.614	0.451	0.245	0.419	0.524	0.883	1.211
LOC106509267	uncharacterized LOC106509267(LOC106509267)	PIG	SM_WBOAR	2.22695	1.1328	0.00274	0.0434179	1.114	0.825	1.044	0.186	0.241	0.242	0.081	0.204	0.303
LOC110258087	endoplasmic reticulum mannosyl-oligosaccharide 1,2-alpha-mannosidase-like(LOC110258087)	PIG	SM_WBOAR	2.22685	4.94144	8.00696e-05	0.00300511	13.18	12.803	28.504	5.753	3.911	2.711	3.899	4.025	4.228
CROCC	ciliary rootlet coiled-coil, rootletin(CROCC)	PIG	SM_WBOAR	2.22483	4.35621	0.000774588	0.0174794	10.681	2.053	2.184	0.743	1.786	0.745	1.21	1.069	0.541
TMEM249	transmembrane protein 249(TMEM249)	PIG	SM_WBOAR	2.22339	1.44342	0.00251374	0.0407579	5.882	3.153	3.133	0.867	1.354	0.559	0.929	2.229	0.962
LOC102163661	40S ribosomal protein S23 pseudogene(LOC102163661)	PIG	SM_WBOAR	2.21523	1.46411	0.00315658	0.0479014	1.051	2.116	1.614	0.204	0.485	0.438	0.286	1.009	0.703
LOC102167177	uncharacterized LOC102167177(LOC102167177)	PIG	SM_WBOAR	2.20987	2.67973	0.00151289	0.0283904	1.09	3.45	1.69	0.407	0.477	0.727	0.4	0.402	0.995
LSMEM2	leucine rich single-pass membrane protein 2(LSMEM2)	PIG	SM_WBOAR	2.20276	1.50008	0.00314116	0.0477536	3.486	1.63	1.823	0.301	0.848	0.522	0.853	1.286	0.962
LRRC29	Leucine-rich repeat-containing protein 29(LRRC29)	PIG	SM_WBOAR	2.20212	2.34871	0.000827186	0.0183004	4.863	2.137	2.526	0.62	1.028	0.531	0.929	0.577	0.93
SLFNL1	schlafen like 1(SLFNL1)	PIG	SM_WBOAR	2.19962	4.44081	6.19017e-05	0.00245861	8.214	3.957	4.349	1.036	2.047	0.68	0.859	1.424	1.892
LOC102168077	uncharacterized LOC102168077(LOC102168077)	PIG	SM_WBOAR	2.19189	3.35064	0.000546826	0.013442	7.354	2.222	4.292	0.735	1.835	0.652	0.772	1.7	1.525
LOC110260803	uncharacterized LOC110260803(LOC110260803)	PIG	SM_WBOAR	2.18951	1.83653	0.00277484	0.043891	2.929	0.973	1.177	0.425	0.481	0.233	0.508	0.751	0.714
MYH7B	myosin heavy chain 7B(MYH7B)	PIG	SM_WBOAR	2.18866	4.61257	2.98689e-05	0.00139616	9.129	3.852	4.804	0.788	1.803	1.136	1.156	2.343	1.254
LRRC24	leucine rich repeat containing 24(LRRC24)	PIG	SM_WBOAR	2.18184	2.94497	0.00144076	0.027386	9.988	3.513	5.697	1.159	2.843	0.568	1.366	1.376	1.525
C14H10orf62	chromosome 14 C10orf62 homolog(C14H10orf62)	PIG	SM_WBOAR	2.17945	2.15802	0.00156992	0.0288804	0.971	0.635	0.836	0.08	0.318	0.186	0.081	0.426	0.151
LOC106509717	uncharacterized LOC106509717(LOC106509717)	PIG	SM_WBOAR	2.17692	1.43824	0.00280473	0.044196	2.571	1.249	1.557	0.327	0.473	0.624	0.729	0.571	0.4
CCDC57	coiled-coil domain containing 57(CCDC57)	PIG	SM_WBOAR	2.17439	4.49307	2.21367e-05	0.00111106	8.532	4.36	7.52	1.204	2.251	1.36	1.312	2.757	2.552
CEP250	centrosomal protein 250(CEP250)	PIG	SM_WBOAR	2.16656	5.87677	1.11787e-05	0.000618284	11.031	5.27	6.931	1.186	1.892	1.947	2.036	2.457	2.498
SLC26A1	solute carrier family 26 member 1(SLC26A1)	PIG	SM_WBOAR	2.16598	4.82303	0.00109666	0.0223506	15.257	2.815	5.659	1.248	3.557	0.838	1.372	1.754	1.611
GLP2R	glucagon like peptide 2 receptor(GLP2R)	PIG	SM_WBOAR	2.15761	3.16431	0.000359377	0.0096681	1.361	2.032	2.431	0.708	0.363	0.708	0.189	0.841	0.952
IRX1	iroquois homeobox 1(IRX1)	PIG	SM_WBOAR	2.15411	4.58532	0.00111101	0.0225882	5.874	23.216	31.732	5.7	3.087	6.064	8.191	4.571	12.501
IGFALS	insulin like growth factor binding protein acid labile subunit(IGFALS)	PIG	SM_WBOAR	2.1514	3.13725	0.00064984	0.0153677	11.811	4.677	5.165	1.257	2.908	1.034	1.102	2.715	0.573
LOC110255581	uncharacterized LOC110255581(LOC110255581)	PIG	SM_WBOAR	2.14606	2.72013	0.00257418	0.0415376	2.244	1.735	1.044	0.274	0.824	0.14	0.184	0.697	0.725
RAPGEF3	Rap guanine nucleotide exchange factor 3(RAPGEF3)	PIG	SM_WBOAR	2.14353	6.17104	9.62482e-05	0.00350606	32.751	16.316	41.417	5.629	9.956	7.247	7.322	7.491	12.133
KLHDC4	kelch domain containing 4(KLHDC4)	PIG	SM_WBOAR	2.13909	4.82113	1.13312e-05	0.000624667	19.865	19.618	24.991	4.824	5.286	5.598	4.044	5.641	6.575
LOC106507939	uncharacterized LOC106507939(LOC106507939)	PIG	SM_WBOAR	2.13569	2.22763	0.00295573	0.0456779	1.449	2.667	2.336	0.257	0.897	0.419	0.454	2.145	1.914
LOC110256047	uncharacterized LOC110256047(LOC110256047)	PIG	SM_WBOAR	2.13086	3.53175	0.000139703	0.0046761	2.961	4.381	3.437	1.469	2.076	3.987	1.825	1.195	3.396
LOC106509670	DAZ-associated protein 2 pseudogene(LOC106509670)	PIG	SM_WBOAR	2.12003	2.26652	0.00228946	0.0384	1.289	1.164	0.779	0.142	0.494	0.177	0.313	1.003	1.017
SAP25	Sin3A associated protein 25(SAP25)	PIG	SM_WBOAR	2.11913	3.0607	0.00263627	0.0421753	4.998	6.158	4.026	1.956	1.464	0.279	0.394	4.469	5.007
C1QTNF4	C1q and TNF related 4(C1QTNF4)	PIG	SM_WBOAR	2.11899	3.80301	0.00033884	0.00927893	7.553	7.47	4.994	1.699	2.618	0.605	1.917	2.673	3.709
SNED1	sushi, nidogen and EGF like domains 1(SNED1)	PIG	SM_WBOAR	2.11631	7.32296	0.000396211	0.0104418	50.619	12.994	20.813	5.638	9.719	4.76	3.936	7.575	9.343
LOC110260979	uncharacterized LOC110260979(LOC110260979)	PIG	SM_WBOAR	2.11005	5.72049	7.15441e-05	0.00274052	12.129	8.55	10.862	1.319	4.417	2.208	1.938	7.341	7.375
STPG4	sperm-tail PG-rich repeat containing 4(STPG4)	PIG	SM_WBOAR	2.10173	2.68443	0.00144145	0.027386	1.186	2.667	2.526	0.54	0.718	0.363	0.265	0.27	0.454
LOC110256169	uncharacterized LOC110256169(LOC110256169)	PIG	SM_WBOAR	2.09563	3.35427	0.00029962	0.00842443	1.265	1.862	2.089	0.283	0.514	0.531	0.589	1.796	1.536
LOC110259890	uncharacterized LOC110259890(LOC110259890)	PIG	SM_WBOAR	2.08623	3.08027	0.000585372	0.0141486	1.472	0.698	1.462	0.142	0.485	0.252	0.205	0.991	0.746
C12H17orf53		PIG	SM_WBOAR	2.08551	3.07498	0.00265165	0.0423811	1.329	4.275	6.608	1.106	0.93	1.211	1.49	1.754	1.017
LOC110257417	uncharacterized LOC110257417(LOC110257417)	PIG	SM_WBOAR	2.07968	1.96119	0.00291989	0.0452489	2.499	1.481	1.994	0.204	0.799	0.522	0.497	1.778	1.027
LOC102161066	uncharacterized LOC102161066(LOC102161066)	PIG	SM_WBOAR	2.07711	3.05121	0.000842884	0.0185627	3.749	1.883	2.81	0.389	1.215	0.578	0.454	1.526	1.233
LOC100512223	tubulin alpha-1C chain-like(LOC100512223)	PIG	SM_WBOAR	2.06869	3.51259	0.000102785	0.00363837	3.884	3.725	4.52	0.903	1.162	1.015	0.923	3.25	3.644
LOC106505335	60S ribosomal protein L9 pseudogene(LOC106505335)	PIG	SM_WBOAR	2.06747	1.52312	0.00330299	0.0493737	2.634	2.37	3.513	0.531	0.987	0.68	0.448	2.337	1.492
LOC106504501	uncharacterized LOC106504501(LOC106504501)	PIG	SM_WBOAR	2.06739	2.40489	0.00229252	0.0384	3.136	1.206	1.253	0.478	0.648	0.279	0.211	0.655	0.681
LOC110262079	ubiquitin-conjugating enzyme E2 E3 pseudogene(LOC110262079)	PIG	SM_WBOAR	2.05637	2.08066	0.00145896	0.0276561	2.34	2.688	2.165	0.531	0.685	0.633	0.432	1.706	1.536
CPSF4L	cleavage and polyadenylation specific factor 4 like(CPSF4L)	PIG	SM_WBOAR	2.04894	5.18316	0.00105991	0.0219926	1.52	8.465	6.817	1.496	1.183	1.612	0.394	2.253	1.892
RRBP1	ribosome binding protein 1(RRBP1)	PIG	SM_WBOAR	2.04655	7.83755	0.000139888	0.0046761	54.686	61.541	76.719	16.719	14.601	18.304	22.025	29.116	17.605
BICRA	BRD4 interacting chromatin remodeling complex associated protein(BICRA)	PIG	SM_WBOAR	2.0459	5.67911	8.82084e-05	0.00324537	17.279	8.529	15.553	3.602	4.943	2.068	3.564	4.95	3.244
LOC110259376	voltage-dependent calcium channel beta subunit-associated regulatory protein-like(LOC110259376)	PIG	SM_WBOAR	2.03604	2.86614	0.00330939	0.0493737	8.954	4.148	1.861	1.23	1.917	0.661	0.794	1.85	0.735
ANO7	anoctamin 7(ANO7)	PIG	SM_WBOAR	2.02482	3.40648	0.000987893	0.0208151	3.192	4.275	6.874	0.938	0.905	1.919	0.4	1.472	1.611
ERICH6	glutamate rich 6(ERICH6)	PIG	SM_WBOAR	2.01666	2.22602	0.00202347	0.0350336	0.661	0.995	0.703	0.204	0.253	0.158	0.097	0.354	0.487
SNRNP70	small nuclear ribonucleoprotein U1 subunit 70(SNRNP70)	PIG	SM_WBOAR	2.00879	7.56336	0.000199125	0.00622621	246.59	119.697	172.181	41.571	65.106	36.292	35.433	59.926	50.999
USP35	ubiquitin specific peptidase 35(USP35)	PIG	SM_WBOAR	2.00339	2.78096	0.00186296	0.0328551	3.979	1.439	2.013	0.77	0.779	0.354	1.188	1.766	0.833

## Sheet: Supplemtary_Table_S3
Supplementary Table S3. Genes with significant differential expression (FC of at least 2) between pig and Sus scrofa scrofa (SS), up-regulated in SS. FC, fold change; CPM, counts per million; FDR, false discovery rate; SM, Sus scrofa meridionalis.
gene	annotation	sampleA	sampleB	logFC	logCPM	PValue	FDR	PIG_1	PIG_2	PIG_3	SM_1	SM_2	SM_3	SS_1	SS_2	SS_3
AOX4	aldehyde oxidase 4(AOX4)	SS_WBOAR	PIG	9.41257	2.54165	4.95722e-09	4.17522e-06	0	0	0	0.772	4.836	1.038	0.124	0	0.065
SLC27A2	solute carrier family 27 member 2(SLC27A2)	SS_WBOAR	PIG	8.62605	1.84356	1.87969e-05	0.00265659	0	0	0	5.778	2.709	0	1.788	5.237	6.232
BBOX1	gamma-butyrobetaine hydroxylase 1(BBOX1)	SS_WBOAR	PIG	8.54501	1.76516	2.22596e-07	8.04697e-05	0	0	0	5.529	2.469	0.476	4.673	4.833	2.739
LOC110260465	protein S100-A7-like(LOC110260465)	SS_WBOAR	PIG	7.77409	1.06155	0.000141595	0.0113041	0	0	0	0.934	41.262	4.207	0	0	0
LOC100739561	glycerophosphodiester phosphodiesterase domain-containing protein 1(LOC100739561)	SS_WBOAR	PIG	7.77401	1.06798	1.15087e-06	0.00031781	0	0	0	1.199	1.778	1.6	0.894	1.994	1.5
LOC100623351	transmembrane protease serine 11E-like(LOC100623351)	SS_WBOAR	PIG	7.69729	4.77738	1.86233e-22	3.1371e-18	0.08	0.085	0	12.252	20.778	9.149	7.107	1.888	1.248
CFAP58	cilia and flagella associated protein 58(CFAP58)	SS_WBOAR	PIG	7.35768	0.760892	0.000270937	0.0181748	0	0	0	1.285	0.739	0	1.195	2.19	1.453
LGALS13	lectin, galactoside-binding, soluble, 13(LGALS13)	SS_WBOAR	PIG	7.32102	5.4473	6.74947e-08	3.15819e-05	3.971	0	0	495.656	155.15	10.414	719.522	728.277	294.042
KRT4	keratin 4(KRT4)	SS_WBOAR	PIG	7.25943	6.74967	2.73357e-16	1.15117e-12	0.589	0.698	0.532	134.3	143.436	18.817	101.905	20.491	7.517
ANKRD66	ankyrin repeat domain 66(ANKRD66)	SS_WBOAR	PIG	7.22441	0.651261	0.000114084	0.00956093	0	0	0	2.873	1.484	0.087	2.434	4.005	2.031
KLK10	kallikrein related peptidase 10(KLK10)	SS_WBOAR	PIG	7.2163	0.594611	0.000220149	0.0161235	0	0	0	0.135	3.887	0.844	0.354	0	0
LOC100515857	C-C motif chemokine 3(LOC100515857)	SS_WBOAR	PIG	7.13748	2.60992	7.35552e-08	3.26063e-05	0	0	0.247	10.967	1.892	24.775	7.974	0.126	0.512
SCGB3A2	secretoglobin family 3A member 2(SCGB3A2)	SS_WBOAR	PIG	7.13036	0.576109	0.000146375	0.011576	0	0	0	6.577	3.568	0.216	5.284	74.503	0.55
LOC106507259	keratin, type II cytoskeletal 6A-like(LOC106507259)	SS_WBOAR	PIG	7.07278	0.521265	0.000407401	0.0240795	0	0	0	1.377	1.676	0	0.62	2.932	1.006
C10H9orf24	chromosome 10 C9orf24 homolog(C10H9orf24)	SS_WBOAR	PIG	6.99609	0.457988	5.58133e-05	0.00556316	0	0	0	1.879	1.562	0.249	0.566	2.325	1.444
RHCG	Rh family C glycoprotein(RHCG)	SS_WBOAR	PIG	6.86273	0.340331	1.92542e-05	0.00265659	0	0	0	1.215	1.111	0.616	0.292	5.947	0.987
LOC110257588	uncharacterized LOC110257588(LOC110257588)	SS_WBOAR	PIG	6.8214	0.31737	3.50361e-05	0.00412715	0	0	0	1.334	0.691	0.465	0.832	0.322	0.261
LOC102160053	uncharacterized LOC102160053(LOC102160053)	SS_WBOAR	PIG	6.68755	0.212696	4.80433e-05	0.00490478	0	0	0	3.353	2.487	1.222	4.779	3.54	4.415
LOC102165146	uncharacterized LOC102165146(LOC102165146)	SS_WBOAR	PIG	6.63948	0.156188	7.68113e-05	0.00711588	0	0	0	0.805	0.433	1.244	0	0.318	0
LOC100153446	pancreatic alpha-amylase-like(LOC100153446)	SS_WBOAR	PIG	6.60244	0.0986101	0.000953428	0.0418242	0	0	0	0	1.634	1.363	0.681	0.359	0.233
LOC102165795	uncharacterized LOC102165795(LOC102165795)	SS_WBOAR	PIG	6.56307	0.129244	0.000224113	0.0162723	0	0	0	1.782	1.544	0.227	1.274	2.109	0.913
IL22RA1	interleukin 22 receptor subunit alpha 1(IL22RA1)	SS_WBOAR	PIG	6.52103	0.0864406	0.000178003	0.0136294	0	0	0	0.54	0.823	0.141	0.584	0.237	0.969
LOC106504562	glutathione S-transferase alpha M14(LOC106504562)	SS_WBOAR	PIG	6.39007	-0.0158531	0.000107373	0.00918122	0	0	0	1.463	0.997	1.125	1.213	0.306	3.065
AKR1C1	aldo-keto reductase family 1, member C1(AKR1C1)	SS_WBOAR	PIG	6.34514	7.04621	2.76953e-18	1.55509e-14	2.682	2.963	1.69	275.35	261.114	87.594	105.773	41.247	155.051
LOC100624788	UDP-glucuronosyltransferase 2A1(LOC100624788)	SS_WBOAR	PIG	6.2979	8.23851	1.6407e-18	1.38188e-14	1.99	1.206	1.823	195.095	134.564	54.936	87.001	70	55.49
LY6D	lymphocyte antigen 6 family member D(LY6D)	SS_WBOAR	PIG	6.28898	5.96667	8.99997e-14	1.89506e-10	2.3	2.243	1.994	248.028	267.127	30.258	253.851	64.768	40.894
IDO1	indoleamine 2,3-dioxygenase 1(IDO1)	SS_WBOAR	PIG	6.26917	2.55603	6.19892e-06	0.00113501	0.135	0	0.209	4.574	24.16	0.497	9.957	2.822	12.445
LOC100519511	uncharacterized LOC100519511(LOC100519511)	SS_WBOAR	PIG	6.21979	2.39648	6.79985e-05	0.00650816	0.111	0	0	6.463	2.547	0	4.142	7.419	8.495
LOC106507741	uncharacterized LOC106507741(LOC106507741)	SS_WBOAR	PIG	6.13446	-0.176581	0.00105668	0.0443884	0	0	0	0.356	0.324	0.032	0.416	0.4	0.54
ADH1C	alcohol dehydrogenase 1C (class I), gamma polypeptide(ADH1C)	SS_WBOAR	PIG	6.10671	2.92036	5.29356e-08	2.62265e-05	0.119	0.127	0.171	19.617	10.074	1.438	6.594	1.093	18.025
LRRC46	leucine rich repeat containing 46(LRRC46)	SS_WBOAR	PIG	6.02865	2.40945	6.04717e-06	0.00112612	0	0.148	0.171	14.563	6.343	0.584	11.143	18.129	14.392
LOC100517188	collagen alpha-4(VI) chain-like(LOC100517188)	SS_WBOAR	PIG	5.95056	1.60401	0.000515663	0.0278408	0	0	0.019	1.199	0.39	0	0.071	0.942	0.801
LOC100625660	serine/threonine-protein phosphatase 6 catalytic subunit pseudogene(LOC100625660)	SS_WBOAR	PIG	5.88466	-0.360635	0.00125382	0.0496954	0	0	0	1.253	0.372	1.125	0	0.657	0.279
CDH7	cadherin 7(CDH7)	SS_WBOAR	PIG	5.85147	-0.404458	0.00108577	0.0453264	0	0	0	0.103	0.21	0.314	0.487	1.403	0.913
PON3	paraoxonase 3(PON3)	SS_WBOAR	PIG	5.76003	5.12641	1.81115e-09	1.69494e-06	0.048	0.254	0.513	2.133	5.833	25.943	3.992	0.6	2.897
SULT1E1	sulfotransferase family 1E, estrogen-preferring, member 1(SULT1E1)	SS_WBOAR	PIG	5.73285	6.92887	6.43908e-13	9.03886e-10	5.221	0.741	1.006	87.545	87.162	175.211	60.67	38.208	96.16
MCT7	tryptase(MCT7)	SS_WBOAR	PIG	5.71666	2.43766	3.69918e-07	0.000119367	0.517	0	0	19.396	6.181	3.32	13.444	21.168	9.595
FCER1A	Fc epsilon receptor Ia(FCER1A)	SS_WBOAR	PIG	5.63497	1.18619	1.22003e-05	0.00186273	0.167	0	0	6.939	4.013	0.908	8.231	5.592	7.499
LOC102163090	Ig mu chain C region membrane-bound form-like(LOC102163090)	SS_WBOAR	PIG	5.62268	4.62773	2.75304e-14	7.72917e-11	0.756	0.106	0.076	22.922	15.3	10.154	28.216	48.906	22.654
PI3	peptidase inhibitor 3(PI3)	SS_WBOAR	PIG	5.61017	3.7382	7.9387e-05	0.0072678	0.358	0	2.26	20.654	108.559	0.703	4.151	2.133	47.526
CYP3A29	cytochrome P450 family 3 subfamily A member 29(CYP3A29)	SS_WBOAR	PIG	5.60094	1.23245	2.9098e-06	0.000659463	0	0	0.114	2.37	2.175	1.341	1.567	0.628	0.801
LOC100156470	SEC14-like protein 3(LOC100156470)	SS_WBOAR	PIG	5.57944	6.00395	3.95063e-08	2.29477e-05	1.99	0.825	0.987	104.959	73.244	2.357	108.72	59.225	59.263
UBXN10	UBX domain protein 10(UBXN10)	SS_WBOAR	PIG	5.54464	3.44776	1.55829e-05	0.00230258	0.454	0.127	0.323	31.502	11.966	0.097	22.817	54.775	23.586
LOC100524016	mesothelin(LOC100524016)	SS_WBOAR	PIG	5.51961	3.38138	2.35949e-08	1.41948e-05	0.43	0.339	0	18.078	19.739	2.076	8.824	3.854	2.981
DNAI1	dynein axonemal intermediate chain 1(DNAI1)	SS_WBOAR	PIG	5.49563	1.83149	2.44191e-05	0.00316415	0.064	0.063	0	4.908	2.036	0.216	2.106	5.208	3.465
TMEM212	transmembrane protein 212(TMEM212)	SS_WBOAR	PIG	5.47356	1.04028	0.000530171	0.0282618	0.207	0	0	7.603	5.202	0	7.072	16.759	12.119
RIBC2	RIB43A domain with coiled-coils 2(RIBC2)	SS_WBOAR	PIG	5.45602	2.15796	0.000277185	0.0184553	0.334	0	0	10.724	5.767	0	7.018	12.427	14.532
LOC110260995	C-X-C motif chemokine 17-like(LOC110260995)	SS_WBOAR	PIG	5.44823	3.49595	1.40001e-05	0.002087	1.799	0	0	26.242	51.03	1.395	17.285	6.905	30.004
ZBBX	zinc finger B-box domain containing(ZBBX)	SS_WBOAR	PIG	5.39957	1.05741	0.00049281	0.0269773	0	0.085	0	1.782	1.682	0.054	1.637	3.479	3.13
MGAM	maltase-glucoamylase(MGAM)	SS_WBOAR	PIG	5.35672	5.4885	1.51023e-08	1.04819e-05	0.653	0.212	0.114	25.605	12.218	1.373	14.533	26.743	4.797
LOC102167589	uncharacterized LOC102167589(LOC102167589)	SS_WBOAR	PIG	5.34715	0.97389	2.65632e-05	0.00341571	0	0.212	0	1.782	4.764	5.029	1.487	3.724	1.658
SPAG17	sperm associated antigen 17(SPAG17)	SS_WBOAR	PIG	5.26394	2.09943	0.000300145	0.0195967	0.048	0	0.038	2.009	1.189	0	1.885	4.099	2.115
FMO3	flavin containing dimethylaniline monoxygenase 3(FMO3)	SS_WBOAR	PIG	5.16996	5.71528	9.43236e-09	7.22219e-06	2.236	1.249	0.836	101.427	52.333	4.975	28.791	38.126	54.95
CRNN	cornulin(CRNN)	SS_WBOAR	PIG	5.15224	2.39982	4.90685e-07	0.0001476	0.088	0.148	0.133	1.971	8.338	1.838	2.735	0.094	0
ARMC3	armadillo repeat containing 3(ARMC3)	SS_WBOAR	PIG	5.12152	1.85623	0.000500092	0.0271743	0.119	0	0	2.333	2.547	0	3.115	3.63	7.433
LOC100525933	transmembrane protease serine 11A(LOC100525933)	SS_WBOAR	PIG	5.10087	4.6515	1.26644e-10	1.30506e-07	0.828	0.339	0	16.615	18.49	6.672	14.603	13.989	21.397
SNTN	sentan, cilia apical structure protein(SNTN)	SS_WBOAR	PIG	5.0795	2.97482	6.23734e-05	0.0061086	0.661	0	0.38	23.478	12.272	0.238	24.932	48.506	33.814
LOC110255430	uncharacterized LOC110255430(LOC110255430)	SS_WBOAR	PIG	5.07569	1.9281	2.73564e-05	0.00348263	0.143	0	0.095	2.009	2.799	0.141	0.558	1.35	0.81
IDO2	indoleamine 2,3-dioxygenase 2(IDO2)	SS_WBOAR	PIG	5.06337	0.837199	0.000982626	0.0424429	0	0	0.095	1.771	1.201	0.054	1.797	3.781	2.245
SPAG6	sperm associated antigen 6(SPAG6)	SS_WBOAR	PIG	5.0553	1.87466	0.000589123	0.0301635	0.167	0.085	0	7.138	2.907	0	5.709	12.366	8.849
C1H9orf135		SS_WBOAR	PIG	5.01254	0.67091	0.000431956	0.0247493	0.183	0	0	4.789	4.379	0.195	3.983	8.337	12.398
LOC100738056	transmembrane protease serine 11G-like(LOC100738056)	SS_WBOAR	PIG	4.9849	0.690579	0.000574951	0.0296004	0	0.063	0	0.346	2.072	0.357	0.743	0.041	0.037
STPG1	sperm tail PG-rich repeat containing 1(STPG1)	SS_WBOAR	PIG	4.95269	1.30094	0.000118468	0.00977013	0.135	0	0	2.284	1.706	0.303	2.859	3.03	2.226
LOC110260747	C-type lectin domain family 4 member A-like(LOC110260747)	SS_WBOAR	PIG	4.95145	0.688971	0.000480074	0.0267304	0	0.042	0	1.129	1.394	0.141	0.301	0.767	0.326
SLPI	secretory leukocyte peptidase inhibitor(SLPI)	SS_WBOAR	PIG	4.94536	5.39703	1.43904e-07	5.81864e-05	12.034	4.106	0.987	364.234	147.503	25.402	165.195	300.37	122.774
LOC100523190		SS_WBOAR	PIG	4.92647	8.46983	8.44442e-16	2.84492e-12	3.422	5.037	3.988	135.531	143.244	119.745	142.52	62.573	25.393
C4H1orf189		SS_WBOAR	PIG	4.91124	1.88954	0.000390301	0.0233142	0.271	0	0.779	21.042	11.864	0.249	14.966	34.929	20.428
XDH	xanthine dehydrogenase(XDH)	SS_WBOAR	PIG	4.89441	4.12904	5.85712e-06	0.00110857	0.271	0.381	0.114	12.311	9.377	0.205	4.647	2.704	7.517
DCDC2	doublecortin domain containing 2(DCDC2)	SS_WBOAR	PIG	4.82086	4.04118	4.23389e-05	0.00470674	0.287	0.021	0.114	9.233	2.661	0.087	6.195	16.008	2.888
WNT7B	Wnt family member 7B(WNT7B)	SS_WBOAR	PIG	4.80951	3.90172	5.10678e-08	2.62265e-05	0.406	0.254	0.057	14.023	5.761	1.417	9.532	4.156	2.757
RSPH4A	radial spoke head component 4A(RSPH4A)	SS_WBOAR	PIG	4.78597	3.37981	4.59866e-05	0.00487177	0.231	0.085	0.057	6.48	4.241	0.054	5.744	13.055	10.591
AGR2	anterior gradient 2, protein disulphide isomerase family member(AGR2)	SS_WBOAR	PIG	4.73804	4.7394	1.31707e-10	1.30506e-07	1.687	3.217	2.773	22.608	117.732	104.335	105.136	33.151	157.678
FBXO2	F-box protein 2(FBXO2)	SS_WBOAR	PIG	4.72092	3.78317	5.00331e-12	6.02005e-09	0.517	0.825	0.931	28.532	16.135	18.211	11.78	1.497	2.329
KRT6A	keratin 6A(KRT6A)	SS_WBOAR	PIG	4.72047	3.76137	1.55563e-08	1.04819e-05	0.358	0.466	0.437	8.472	24.383	3.147	13.471	3.508	37.596
AOX2	aldehyde oxidase 2(AOX2)	SS_WBOAR	PIG	4.71553	6.94034	7.66478e-06	0.00129113	4.632	0.825	0.285	98.533	39.31	4.899	16.754	25.96	29.128
HPD	4-hydroxyphenylpyruvate dioxygenase(HPD)	SS_WBOAR	PIG	4.65725	2.25168	6.38911e-06	0.00115725	0	0.698	0	4.892	4.74	9.311	0.788	0.808	0
C17H20orf85	chromosome 17 C20orf85 homolog(C17H20orf85)	SS_WBOAR	PIG	4.63041	2.31125	0.00102231	0.0433685	1.178	0	0.342	26.772	12.453	0	15.966	29.517	28.15
ROPN1	rhophilin associated tail protein 1(ROPN1)	SS_WBOAR	PIG	4.6045	1.00326	0.000357112	0.0219941	0.366	0	0	5.151	5.352	0.324	5.39	12.505	7.284
ODF3B	outer dense fiber of sperm tails 3B(ODF3B)	SS_WBOAR	PIG	4.59375	2.28399	0.000426904	0.024705	0.7	0	0.304	18.251	8.71	0.195	12.585	23.309	10.144
GPX2	glutathione peroxidase 2(GPX2)	SS_WBOAR	PIG	4.59267	4.59277	4.52339e-12	5.86127e-09	3.741	2.01	2.374	100.363	76.434	27.565	88.045	58.474	85.457
PLS1	plastin 1(PLS1)	SS_WBOAR	PIG	4.59187	4.70325	3.02043e-13	5.08791e-10	0.637	0.614	0.171	14.082	13.504	7.862	15.727	9.005	16.451
CCNO	cyclin O(CCNO)	SS_WBOAR	PIG	4.58467	0.347672	0.000475091	0.0265877	0.064	0	0	1.269	0.757	0.173	1.991	0.237	0.512
LDLRAD1	low density lipoprotein receptor class A domain containing 1(LDLRAD1)	SS_WBOAR	PIG	4.57553	2.79707	0.000110723	0.00936039	0.159	0.106	0.228	8.315	4.085	0.097	3.682	9.303	9.902
POF1B	POF1B actin binding protein(POF1B)	SS_WBOAR	PIG	4.56805	2.79314	0.000285896	0.0188859	0	0.381	0	0.367	3.532	6.359	2.602	0.396	1.444
CLCA1	chloride channel accessory 1(CLCA1)	SS_WBOAR	PIG	4.52966	7.63543	5.72522e-14	1.37773e-10	6.311	4.825	4.918	78.981	167.068	135.674	98.666	11.33	286.571
A4GNT	alpha-1,4-N-acetylglucosaminyltransferase(A4GNT)	SS_WBOAR	PIG	4.50399	2.40715	0.00023707	0.0165018	0	0.106	0.076	0.103	1.856	2.736	0.018	0	0
FOXJ1	forkhead box J1(FOXJ1)	SS_WBOAR	PIG	4.49471	4.86254	0.000236577	0.0165018	1.464	0.127	1.234	45.152	17.877	0.162	49.988	55.13	43.409
SCEL	sciellin(SCEL)	SS_WBOAR	PIG	4.46059	2.2922	3.75567e-07	0.000119367	0.072	0.085	0.095	1.231	2.992	1.309	3.292	1.839	0.41
C12H17orf97	chromosome 12 C17orf97 homolog(C12H17orf97)	SS_WBOAR	PIG	4.409	1.75053	0.000468355	0.0263861	0.406	0	0.589	12.554	9.155	0.368	11.399	15.441	9.175
DTHD1	death domain containing 1(DTHD1)	SS_WBOAR	PIG	4.40641	3.29184	0.000226267	0.0163582	0.334	0.021	0.076	6.166	3.202	0.054	3.691	8.076	9.241
S100A2	S100 calcium binding protein A2(S100A2)	SS_WBOAR	PIG	4.38662	4.5704	2.53686e-13	4.74817e-10	6.662	3.619	4.273	92.178	157.679	72.876	164.213	49.33	220.48
OASL	2'-5'-oligoadenylate synthetase like(OASL)	SS_WBOAR	PIG	4.37696	0.859848	0.000719224	0.0343211	0.127	0.148	0	0.988	5.352	0.681	1.363	0.559	0.373
LOC100515166	keratin, type I cytoskeletal 13(LOC100515166)	SS_WBOAR	PIG	4.3429	6.08715	7.30791e-08	3.26063e-05	3.892	4.381	3.19	17.02	186.843	44.014	43.27	3.671	3.279
GABRP	gamma-aminobutyric acid type A receptor subunit pi(GABRP)	SS_WBOAR	PIG	4.34108	5.91351	4.09397e-08	2.29877e-05	0.294	2.455	2.393	25.983	62.173	17.562	38.332	14.715	20.465
PDCL2	phosducin like 2(PDCL2)	SS_WBOAR	PIG	4.33163	0.78155	0.000335027	0.0211368	0.135	0	0	1.01	1.562	0.162	0.717	0.73	1.146
DBX2	developing brain homeobox 2(DBX2)	SS_WBOAR	PIG	4.31923	0.131117	0.000750248	0.0352031	0.088	0	0	0.572	1.147	0.389	0.549	0.6	0.829
ALDH1A1	aldehyde dehydrogenase 1 family member A1(ALDH1A1)	SS_WBOAR	PIG	4.31612	9.06011	6.66773e-09	5.34847e-06	8.054	26.834	32.89	694.439	544.088	222.317	514.03	371.26	240.191
FMO2	flavin containing dimethylaniline monoxygenase 2(FMO2)	SS_WBOAR	PIG	4.26898	7.52086	2.20035e-08	1.37277e-05	3.406	3.534	2.393	101.276	77.875	11.658	43.474	51.353	92.481
CDHR3	cadherin related family member 3(CDHR3)	SS_WBOAR	PIG	4.25133	3.72223	0.00115409	0.0470719	0.812	0.106	0.19	14.034	6.638	0	10.143	19.752	14.243
PMP2	peripheral myelin protein 2(PMP2)	SS_WBOAR	PIG	4.24555	3.50913	4.29317e-06	0.000850804	1.703	0.508	0.133	9.023	3.004	26.516	1.867	2.5	31.83
AARD	alanine and arginine rich domain containing protein(AARD)	SS_WBOAR	PIG	4.24528	0.727894	0.00117301	0.0473775	0.207	0	0	3.31	1.171	0.184	0.912	0.591	1.9
LOC110261161	uncharacterized LOC110261161(LOC110261161)	SS_WBOAR	PIG	4.2299	0.785346	0.000421259	0.0246393	0	0.042	0	0.14	0.523	0.443	0.124	0.432	0.307
INMT	indolethylamine N-methyltransferase(INMT)	SS_WBOAR	PIG	4.21942	3.51765	3.20505e-05	0.00391225	2.587	0.169	0.703	49.137	11.996	2.877	23.153	34.541	31.411
ZMYND10	zinc finger MYND-type containing 10(ZMYND10)	SS_WBOAR	PIG	4.21024	3.25034	6.7745e-06	0.00118871	0.366	0.402	0.798	19.136	9.467	1.298	16.843	31.36	18.323
BPIFB5	long palate lung and nasal epithelium protein 5(BPIFB5)	SS_WBOAR	PIG	4.18408	5.23975	3.49415e-06	0.000735738	0.589	3.386	0.57	34.59	91.77	4.207	104.268	220.875	492.818
CYP24A1	cytochrome P450 family 24 subfamily A member 1(CYP24A1)	SS_WBOAR	PIG	4.17716	1.69097	6.77471e-05	0.00650816	0.199	0.063	0	1.717	3.07	0.443	2.16	1.627	5.561
PON1	paraoxonase 1(PON1)	SS_WBOAR	PIG	4.16185	4.83218	4.55082e-13	6.96896e-10	1.202	0.487	1.025	20.486	36.931	30.117	14.311	6.354	8.84
CXCL8	C-X-C motif chemokine ligand 8(CXCL8)	SS_WBOAR	PIG	4.14956	0.705739	0.000606056	0.030843	0.111	0	0.171	0.572	3.298	1.492	12.037	0.326	19.953
LOC100739639	SEC14-like protein 4(LOC100739639)	SS_WBOAR	PIG	4.1385	1.26451	0.00066655	0.0328305	0	0.021	0.076	0.751	0.949	0.087	0.779	0.893	0.466
LOC100520582	beta-galactosidase-1-like protein 2(LOC100520582)	SS_WBOAR	PIG	4.12055	3.19302	0.000128917	0.0104404	0.39	0.19	0.418	9.687	7.551	0.151	4.85	9.058	11.048
TCTEX1D4		SS_WBOAR	PIG	4.11548	3.27655	0.00023677	0.0165018	1.95	0.381	1.025	42.668	15.696	0.476	35.225	50.566	30.898
PDE6C	phosphodiesterase 6C(PDE6C)	SS_WBOAR	PIG	4.11258	1.34351	0.000534671	0.0283224	0.231	0	0	5.292	3.01	0.725	2.301	3.785	4.117
CFAP45	cilia and flagella associated protein 45(CFAP45)	SS_WBOAR	PIG	4.09718	2.6071	0.000830472	0.0379114	0.191	0.212	0.646	11.75	6.223	0.087	5.496	10.103	6.763
CFAP43	cilia and flagella associated protein 43(CFAP43)	SS_WBOAR	PIG	4.08376	1.92801	0.000365014	0.0223296	0.064	0.106	0	1.625	1.838	0.108	1.814	3.149	2.431
LOC102166913	uncharacterized LOC102166913(LOC102166913)	SS_WBOAR	PIG	4.06817	0.674698	0.000304105	0.0197786	0	0.085	0	0.632	0.637	0.4	0.292	1.122	0.056
LOC110258704	immunoglobulin kappa variable 1-6-like(LOC110258704)	SS_WBOAR	PIG	4.06686	3.24608	3.91597e-07	0.000122156	4.178	0.402	2.469	21.674	71.688	30.831	19.701	37.984	28.933
LOC110261493	sperm acrosome membrane-associated protein 4-like(LOC110261493)	SS_WBOAR	PIG	4.04677	3.08329	1.96689e-07	7.53006e-05	0.836	1.206	0.209	13.251	20.466	7.062	11.957	8.108	4.639
UPK2	uroplakin 2(UPK2)	SS_WBOAR	PIG	4.03819	1.02444	0.000215829	0.0158761	0.398	0.19	0	5.556	4.079	1.298	5.54	8.671	3.074
RERG	RAS like estrogen regulated growth inhibitor(RERG)	SS_WBOAR	PIG	4.03759	3.68216	4.90297e-06	0.00095607	1.552	0.106	0.304	17.355	11.143	2.812	7.62	11.249	9.203
ANKFN1	ankyrin repeat and fibronectin type III domain containing 1(ANKFN1)	SS_WBOAR	PIG	3.96369	2.95537	0.000263992	0.0177878	0.167	0.042	0.057	2.349	1.658	0.043	2.098	4.217	3.027
C4BPA	complement component 4 binding protein alpha(C4BPA)	SS_WBOAR	PIG	3.96237	3.94994	1.32344e-08	9.69272e-06	0.971	0.402	0.987	16.447	15.744	4.758	12.975	18.529	39.18
QPCT	glutaminyl-peptide cyclotransferase(QPCT)	SS_WBOAR	PIG	3.94587	2.61518	2.35947e-05	0.00312954	0.398	0.529	0.285	12.635	6.157	1.222	9.205	10.05	8.887
PADI1	peptidyl arginine deiminase 1(PADI1)	SS_WBOAR	PIG	3.9343	4.62148	4.55757e-05	0.004859	0.764	0.254	1.12	10.751	21.854	0.541	6.434	4.384	13.414
CFB	complement factor B(CFB)	SS_WBOAR	PIG	3.92164	3.38	8.42593e-05	0.00759009	0.764	0	0.741	13.947	7.371	1.179	5.983	7.264	13.647
DNAH5	dynein axonemal heavy chain 5(DNAH5)	SS_WBOAR	PIG	3.88859	4.7024	0.000918442	0.0407135	0.398	0.106	0.057	4.617	3.34	0.011	3.921	9.56	8.84
ALOX15	arachidonate 15-lipoxygenase(ALOX15)	SS_WBOAR	PIG	3.85462	5.30941	4.34688e-05	0.00470674	2.841	0.635	0.949	24.838	49.005	1.298	15.117	32.963	38.583
LOC110258663	immunoglobulin heavy variable 3-23-like(LOC110258663)	SS_WBOAR	PIG	3.84608	1.43722	0.000484763	0.0268613	1.21	0	0.456	11.652	14.976	1.536	8.435	4.193	10.209
FER1L6	fer-1 like family member 6(FER1L6)	SS_WBOAR	PIG	3.84283	2.90907	0.000488718	0.0269773	0.247	0.063	0.057	4.239	1.165	0.076	0.832	0.644	3.428
LOC100739101	cytochrome P450 4F6-like(LOC100739101)	SS_WBOAR	PIG	3.83719	2.96139	0.000329649	0.0209545	0.215	0.317	0.703	13.877	4.806	0.411	0.186	1.024	4.546
CFAP161	cilia and flagella associated protein 161(CFAP161)	SS_WBOAR	PIG	3.83184	1.64462	0.000902613	0.0402236	0.382	0.212	0	6.134	2.727	0.249	4.416	8.589	6.12
SEMA3E	semaphorin 3E(SEMA3E)	SS_WBOAR	PIG	3.82894	3.16329	0.000271894	0.0181748	0.446	0.021	0.19	6.037	2.421	0.173	2.965	8.606	5.179
LOC100515185	acyl-coenzyme A amino acid N-acyltransferase 2(LOC100515185)	SS_WBOAR	PIG	3.80112	1.24344	0.00114901	0.0470332	0.088	0	0.133	2.144	0.625	0.27	0	0.347	0.587
GNAL	G protein subunit alpha L(GNAL)	SS_WBOAR	PIG	3.78289	3.49959	2.95905e-07	0.000101725	0.398	0.402	0.209	6.804	6.397	1.525	4.655	4.225	3.298
LOC100513317	coiled-coil-helix-coiled-coil-helix domain-containing protein 2 pseudogene(LOC100513317)	SS_WBOAR	PIG	3.78037	2.39145	0.000357754	0.0219941	0	2.413	0	9.584	16.453	14.091	1.867	5.045	2.459
FAM3D	FAM3 metabolism regulating signaling molecule D(FAM3D)	SS_WBOAR	PIG	3.75575	3.12953	3.94708e-06	0.00079153	0.302	1.651	0.228	11.868	12.591	8.067	11.311	6.334	8.132
LOC100510917	glutathione S-transferase A4(LOC100510917)	SS_WBOAR	PIG	3.73082	4.74636	5.14326e-08	2.62265e-05	1.791	2.963	6.115	74.845	57.277	20.244	54.608	36.515	48.383
ADAMDEC1	ADAM like decysin 1(ADAMDEC1)	SS_WBOAR	PIG	3.72108	3.52573	9.7367e-05	0.00856509	1.87	0	0.19	4.406	15.702	6.132	26.038	33.228	6.996
SCIN	scinderin(SCIN)	SS_WBOAR	PIG	3.69847	5.9781	2.82986e-11	3.17793e-08	2.825	3.09	2.905	53.932	39.574	25.694	57.387	71.856	89.09
MUC4	mucin 4, cell surface associated(MUC4)	SS_WBOAR	PIG	3.6954	5.41647	3.39198e-07	0.000112035	0.692	1.079	2.279	14.898	33.85	5.775	10.922	1.933	9.986
TSFM	Ts translation elongation factor, mitochondrial(TSFM)	SS_WBOAR	PIG	3.67999	0.694221	0.000927004	0.040878	0.414	0	0	2.657	2.253	1.135	0.867	2.211	1.118
MMP3	matrix metallopeptidase 3(MMP3)	SS_WBOAR	PIG	3.67371	2.15543	0.000552253	0.0289804	0.605	0.423	0	11.059	1.73	1.341	0.115	3.552	1.509
LOC110255214	beta-1,4 N-acetylgalactosaminyltransferase 2-like(LOC110255214)	SS_WBOAR	PIG	3.66418	4.64053	3.61513e-09	3.2051e-06	1.345	1.926	1.329	26.961	28.233	8.662	17.303	14.173	14.085
PLA2G4F	phospholipase A2 group IVF(PLA2G4F)	SS_WBOAR	PIG	3.66037	1.04487	0.000208276	0.0155239	0.056	0.063	0	0.313	0.577	0.714	0.381	0.428	0.056
LOC100513296	transmembrane protease serine 11F(LOC100513296)	SS_WBOAR	PIG	3.63826	3.2373	1.15038e-05	0.00182669	0	0.339	0.399	2.991	3.37	3.461	3.629	2.667	0.13
ADGRF1	adhesion G protein-coupled receptor F1(ADGRF1)	SS_WBOAR	PIG	3.63669	3.94596	9.1873e-06	0.00151726	0.35	0.762	0.987	8.359	16.724	1.806	11.196	5.066	5.393
MOCOS	molybdenum cofactor sulfurase(MOCOS)	SS_WBOAR	PIG	3.63119	2.96955	1.21506e-05	0.00186273	0.764	0.148	0.095	6.901	3.778	2.152	2.991	2.981	3.046
TMPRSS4	transmembrane serine protease 4(TMPRSS4)	SS_WBOAR	PIG	3.62857	3.28673	2.89454e-06	0.000659463	0.565	0.254	0.304	4.541	6.728	1.2	3.018	3.1	5.468
SLC44A4	solute carrier family 44 member 4(SLC44A4)	SS_WBOAR	PIG	3.62744	5.22137	1.03689e-06	0.000291106	2.714	2.201	1.5	44.283	36.595	4.153	35.924	45.341	49.426
SERPINB10	serpin family B member 10(SERPINB10)	SS_WBOAR	PIG	3.61989	1.13773	0.000907328	0.040327	0.08	0	0.361	1.507	2.769	1.092	2.292	1.835	3.046
NEK10	NIMA related kinase 10(NEK10)	SS_WBOAR	PIG	3.60003	3.19114	3.28451e-05	0.0039804	0.334	0.063	0.114	4.25	2.505	0.368	2.354	3.516	5.775
LOC100519934	uncharacterized LOC100519934(LOC100519934)	SS_WBOAR	PIG	3.58326	3.47145	3.35524e-06	0.000715432	1.409	0.762	0.513	3.818	7.611	21.553	15.586	3.544	19.906
CFAP65	cilia and flagella associated protein 65(CFAP65)	SS_WBOAR	PIG	3.57625	3.16839	0.0001302	0.0104938	0.159	0.233	0.133	3.753	2.781	0.173	2.629	4.531	3.847
LRRC56	leucine rich repeat containing 56(LRRC56)	SS_WBOAR	PIG	3.57011	2.88802	0.000615678	0.0312382	0.891	0.127	0.285	11.685	3.244	0.389	4.797	13.904	5.021
HYDIN	HYDIN axonemal central pair apparatus protein(HYDIN)	SS_WBOAR	PIG	3.55753	4.93859	0.000156354	0.0122623	0.454	0.042	0.342	5.162	4.397	0.238	3.868	8.561	6.726
LOC100736878	immunoglobulin kappa variable 2D-28-like(LOC100736878)	SS_WBOAR	PIG	3.54945	9.42222	2.7567e-06	0.000644953	149.938	21.925	182.663	2059.52	1407.07	723.271	1827.05	691.097	1367.74
DRC7	dynein regulatory complex subunit 7(DRC7)	SS_WBOAR	PIG	3.54787	2.48694	0.00102905	0.0434445	0.318	0.169	0.304	4.606	5.034	0.097	4.186	8.683	5.012
LOC110261160	uncharacterized LOC110261160(LOC110261160)	SS_WBOAR	PIG	3.50282	1.25302	0.000230261	0.0164354	0.024	0.085	0.038	0.551	0.607	0.725	0.531	0.775	0.484
CLDN1	claudin 1(CLDN1)	SS_WBOAR	PIG	3.48974	2.98903	1.54137e-06	0.000393399	1.942	0.444	0.798	15.389	7.755	13.269	12.639	31.148	21.593
SLC34A2	solute carrier family 34 member 2(SLC34A2)	SS_WBOAR	PIG	3.45923	1.47218	0.000987814	0.0424483	0.382	0.169	0	0.578	1.55	4.412	2.142	0.865	0.801
PCP4	Purkinje cell protein 4(PCP4)	SS_WBOAR	PIG	3.45671	3.82219	0.000839646	0.0382266	0.915	3.513	14.584	13.083	25.422	162.05	19.108	2.109	7.303
GMNC	geminin coiled-coil domain containing(GMNC)	SS_WBOAR	PIG	3.45154	2.27147	0.000372488	0.0225704	0	0.254	0.076	1.911	0.721	1.546	1.814	0.485	0.401
DNAH6	dynein axonemal heavy chain 6(DNAH6)	SS_WBOAR	PIG	3.44817	3.42392	3.79391e-05	0.00431813	0.231	0.042	0.152	2.246	1.73	0.281	1.788	4.054	3.381
DNAH12	dynein axonemal heavy chain 12(DNAH12)	SS_WBOAR	PIG	3.44522	3.07745	4.72675e-05	0.00490478	0.103	0.042	0.152	1.334	1.742	0.227	1.637	2.859	2.664
SERPINB11	serpin family B member 11(SERPINB11)	SS_WBOAR	PIG	3.44262	2.49122	0.000156509	0.0122623	0.844	0.508	0.133	9.665	6.013	1.244	10.098	6.526	19.497
DNAH7	dynein axonemal heavy chain 7(DNAH7)	SS_WBOAR	PIG	3.43495	3.15713	0.00114404	0.0470332	0.135	0.042	0.076	1.431	1.466	0.022	1.186	2.594	2.087
DRAXIN	dorsal inhibitory axon guidance protein(DRAXIN)	SS_WBOAR	PIG	3.43387	3.36215	6.62718e-06	0.0011751	0.247	0.339	0.152	4.347	3.214	0.822	0.239	0.098	0.727
WDR63		SS_WBOAR	PIG	3.4227	2.50369	2.83934e-05	0.0035693	0.493	0.212	0.285	3.737	4.193	1.114	4.691	6.032	6.753
S100A12	S100 calcium binding protein A12(S100A12)	SS_WBOAR	PIG	3.40814	2.00728	0.000337673	0.0212243	2.977	3.28	2.146	14.773	74.788	12.404	16.002	0.6	5.85
LOC110258820	immunoglobulin heavy variable 3-23-like(LOC110258820)	SS_WBOAR	PIG	3.40756	2.13335	0.000724028	0.0344527	1.6	1.016	1.519	9.077	34.498	1.99	8.638	10.037	6.53
SPAG16	sperm associated antigen 16(SPAG16)	SS_WBOAR	PIG	3.3705	3.37191	5.12063e-06	0.000980193	0.748	0.741	0.703	4.271	5.46	1.611	5.655	10.865	11.756
UCHL1	ubiquitin C-terminal hydrolase L1(UCHL1)	SS_WBOAR	PIG	3.35182	1.03995	0.000807119	0.0370461	0.716	0	0.266	4.444	2.835	3.342	2.31	9.536	8.095
TSPAN1	tetraspanin 1(TSPAN1)	SS_WBOAR	PIG	3.34936	6.09307	1.85439e-05	0.00265659	2.228	17.226	6.893	123.398	141.922	40.293	114.951	67.162	100.939
LYZ	lysozyme(LYZ)	SS_WBOAR	PIG	3.3262	3.19366	2.69947e-06	0.00064046	1.082	0.571	2.355	15.929	15.612	9.343	12.922	8.618	26.884
GSTM3	glutathione S-transferase mu 3(GSTM3)	SS_WBOAR	PIG	3.32396	3.48218	2.82315e-07	9.90749e-05	4.624	1.503	2.336	31.885	37.706	17.757	24.967	18.59	12.361
EFHC1	EF-hand domain containing 1(EFHC1)	SS_WBOAR	PIG	3.32057	3.52502	0.00100038	0.0427701	1.846	0.381	0.513	17.549	9.215	0.346	14.435	26.943	20.335
C1H15orf48	chromosome 1 C15orf48 homolog(C1H15orf48)	SS_WBOAR	PIG	3.31653	2.55855	1.22072e-05	0.00186273	1.361	2.37	0.779	17.344	19.553	12.209	19.117	5.873	11.504
CASP1	caspase 1, apoptosis-related cysteine peptidase(CASP1)	SS_WBOAR	PIG	3.31248	1.48966	0.000319993	0.0204954	0.43	0.296	0.418	4.439	6.127	1.514	3.186	2.272	3.391
KNG1	kininogen 1(KNG1)	SS_WBOAR	PIG	3.26015	6.64305	3.31688e-05	0.00399092	1.003	7.978	8.071	50.708	60.899	72.541	44.164	43.102	44.778
C1H14orf37		SS_WBOAR	PIG	3.22016	4.19792	2.30574e-05	0.00308255	2.595	0.487	0.285	13.461	13.642	3.915	12.293	17.163	15.771
CAPSL	calcyphosine like(CAPSL)	SS_WBOAR	PIG	3.21921	1.85534	0.000263309	0.0177878	0.852	0.91	0.627	9.098	12.368	2.671	14.223	17.436	16.562
LOC102165485	immunoglobulin heavy constant alpha 2-like(LOC102165485)	SS_WBOAR	PIG	3.21118	11.3559	1.04647e-05	0.00167884	163.309	53.267	310.503	2735.92	1464.89	776.314	1801.54	885.95	2124.36
VNN2	vanin 2(VNN2)	SS_WBOAR	PIG	3.20531	5.84942	3.07296e-05	0.0037784	0.963	4.571	8.982	18.062	69.676	57.088	27.074	5.029	40.754
CBR2	carbonyl reductase 2(CBR2)	SS_WBOAR	PIG	3.19524	9.20102	6.94934e-05	0.0065765	27.578	140.351	150.684	1911.04	963.757	323.689	1155.39	870.525	288.639
LOC110260198	ly6/PLAUR domain-containing protein 2-like(LOC110260198)	SS_WBOAR	PIG	3.19148	4.7472	2.24522e-07	8.04697e-05	7.688	12.507	12.609	136.622	144.884	42.835	178.029	35.304	77.325
GPM6A	glycoprotein M6A(GPM6A)	SS_WBOAR	PIG	3.17889	3.04767	0.000376272	0.0227179	1.321	0.063	0.247	6.415	6.001	1.363	3.938	5.653	7.508
ERICH3	glutamate rich 3(ERICH3)	SS_WBOAR	PIG	3.15878	4.46729	0.000227473	0.0163621	0.836	0.275	0.646	7.608	7.803	0.357	5.558	9.389	11.281
S100A4	S100 calcium binding protein A4(S100A4)	SS_WBOAR	PIG	3.13689	3.13645	0.000665421	0.0328305	7.227	0.402	8.64	92.426	18.478	17.367	6.364	108.192	6.949
LOC110259331	adhesion G protein-coupled receptor E2-like(LOC110259331)	SS_WBOAR	PIG	3.11603	2.94911	0.000122784	0.00999176	0.446	0.042	0.209	3.585	0.961	1.438	0.23	0.608	0.978
PTPRZ1	protein tyrosine phosphatase receptor type Z1(PTPRZ1)	SS_WBOAR	PIG	3.1128	5.15047	3.13008e-07	0.000105453	1.918	0.91	0.437	10.038	14.315	6.013	10.391	9.589	10.424
LOC110255225	immunoglobulin heavy constant gamma 4-like(LOC110255225)	SS_WBOAR	PIG	3.09528	6.05993	0.000733498	0.03461	34.255	0.593	4.425	146.433	89.919	76.705	67.609	101.462	87.534
CCDC113	coiled-coil domain containing 113(CCDC113)	SS_WBOAR	PIG	3.09373	2.32629	0.000111136	0.00936039	0.135	0.275	0.19	3.607	3.04	1.222	3.115	4.417	3.046
SLCO4C1	solute carrier organic anion transporter family member 4C1(SLCO4C1)	SS_WBOAR	PIG	3.08642	3.52684	6.08354e-06	0.00112612	0.167	0.677	0.532	4.865	4.481	2.909	4.647	3.952	6.781
SLC26A4	solute carrier family 26 member 4(SLC26A4)	SS_WBOAR	PIG	3.07485	3.95734	0.000108164	0.00920212	0.056	0.783	0.684	6.955	2.607	4.293	4.877	1.558	0.978
CYP26A1	cytochrome P450 family 26 subfamily A member 1(CYP26A1)	SS_WBOAR	PIG	3.07434	1.33886	0.00102468	0.0433685	0.39	0.212	0	1.523	3.076	2.39	4.443	20.601	3.763
C2CD4B	C2 calcium dependent domain containing 4B(C2CD4B)	SS_WBOAR	PIG	3.0715	2.86641	0.000480815	0.0267304	0.581	0.106	0.779	5.205	6.434	0.8	12.223	1.974	4.751
LGALS3	galectin 3(LGALS3)	SS_WBOAR	PIG	3.05537	6.58469	1.45078e-07	5.81864e-05	15.599	27.49	20.262	130.758	169.579	265.292	171.638	64.348	76.496
DSG3	desmoglein 3(DSG3)	SS_WBOAR	PIG	3.05273	3.28138	0.00072929	0.0345081	0.088	0.783	0.076	1.193	5.094	2.682	2.106	0.383	0.298
BPIFA1	BPI fold containing family A member 1(BPIFA1)	SS_WBOAR	PIG	3.04291	8.81527	3.44699e-05	0.00408905	39.293	107.084	132.283	1099.37	1036.92	215.504	863.706	1618.13	2144.87
LOC110258346	immunoglobulin heavy constant gamma 4-like(LOC110258346)	SS_WBOAR	PIG	3.03037	7.6176	0.000727143	0.0345034	103.076	5.82	13.464	446.541	406.905	86.513	674.136	25.944	153.514
MYCL	MYCL proto-oncogene, bHLH transcription factor(MYCL)	SS_WBOAR	PIG	3.02924	4.41831	3.84894e-06	0.000781148	2.618	0.973	0.494	14.584	13.42	4.975	13.904	14.573	9.52
LOC780435	glutathione S-transferase mu 2(LOC780435)	SS_WBOAR	PIG	3.02683	4.99923	4.93785e-06	0.00095607	1.536	7.682	8.925	73.128	67.447	58.148	65.485	45.158	35.854
LOC106507839	armadillo repeat-containing protein 1 pseudogene(LOC106507839)	SS_WBOAR	PIG	2.99807	2.35853	0.000643092	0.0322142	0.525	0.402	0.076	3.386	4.307	0.746	0.903	1.501	3.176
SDS	serine dehydratase(SDS)	SS_WBOAR	PIG	2.99701	2.16009	0.000570507	0.0295698	0.653	0.106	1.101	7.884	3.178	3.731	1.752	1.954	5.878
SLC16A12	solute carrier family 16 member 12(SLC16A12)	SS_WBOAR	PIG	2.99508	1.64149	0.000527701	0.0282195	0.199	0.042	0.133	1.334	0.625	0.941	1.257	3.108	1.081
FAM83B	family with sequence similarity 83 member B(FAM83B)	SS_WBOAR	PIG	2.97006	4.06953	2.15837e-06	0.000541669	0.199	0.656	0.475	3.612	4.704	2.801	3.505	3.642	6.325
S100A6	S100 calcium binding protein A6(S100A6)	SS_WBOAR	PIG	2.94328	7.43867	8.22812e-07	0.00023897	246.36	90.471	83.061	1380.68	792.869	1155.69	993.092	870.337	855.14
LOC100512911	transmembrane protease serine 11D(LOC100512911)	SS_WBOAR	PIG	2.93635	3.68218	0.000299898	0.0195967	0.422	1.185	1.082	4.325	16.261	1.828	11.718	5.767	9.045
MISP	mitotic spindle positioning(MISP)	SS_WBOAR	PIG	2.93502	2.64582	0.00126435	0.0497617	0.111	0.677	0.494	6.102	4.055	0.854	5.195	2.443	4.89
AQP3	aquaporin 3(AQP3)	SS_WBOAR	PIG	2.90992	7.48792	4.78357e-05	0.00490478	25.89	53.351	72.845	693.414	425.358	114.9	374.369	393.288	427.388
JCHAIN	joining chain of multimeric IgA and IgM(JCHAIN)	SS_WBOAR	PIG	2.90073	9.96561	6.15916e-05	0.00606731	129.101	42.41	339.481	1757.08	1306.09	883.32	1845.18	957.011	2922.06
ADAM28	ADAM metallopeptidase domain 28(ADAM28)	SS_WBOAR	PIG	2.90021	2.96184	2.97872e-05	0.00368945	0.995	0.402	0.627	5.745	6.656	2.574	5.744	7.582	5.943
ANXA8	annexin A8(ANXA8)	SS_WBOAR	PIG	2.89246	4.97768	7.0769e-05	0.00665979	9.861	1.354	1.101	37.857	33.898	15.94	30.862	34.888	34.056
MSMB	microseminoprotein beta(MSMB)	SS_WBOAR	PIG	2.88644	5.38104	1.95558e-05	0.00265659	30.459	23.808	23.528	321.561	251.371	38.509	143.37	35.451	1206.99
LCN2	lipocalin 2(LCN2)	SS_WBOAR	PIG	2.86331	8.31271	2.43223e-06	0.000593782	59.254	62.663	123.339	703.592	833.933	353.135	571.249	256.297	377.059
KCNE3	potassium voltage-gated channel subfamily E regulatory subunit 3(KCNE3)	SS_WBOAR	PIG	2.85975	6.20501	9.20558e-07	0.000262827	4.791	10.222	8.716	40.789	61.362	75.028	55.015	12.015	39.533
FOXE1	forkhead box E1(FOXE1)	SS_WBOAR	PIG	2.85927	2.94201	1.91239e-05	0.00265659	0.294	0.466	0.285	2.311	3.454	2.228	3	2.48	1.537
SFN	stratifin(SFN)	SS_WBOAR	PIG	2.84161	4.25433	9.67265e-08	4.13007e-05	3.78	3.365	3.779	25.276	32.738	23.467	29.233	9.634	59.039
LOC110258838	immunoglobulin heavy variable 3-23-like(LOC110258838)	SS_WBOAR	PIG	2.82441	4.14744	3.70917e-05	0.0042504	17.39	3.894	13.597	107.858	115.191	29.187	62.786	53.588	78.126
ECM1	extracellular matrix protein 1(ECM1)	SS_WBOAR	PIG	2.81965	6.09974	6.14888e-05	0.00606731	15.862	2.688	3.931	82.415	73.526	16.037	54.82	30.426	11.942
PPP4R4	protein phosphatase 4 regulatory subunit 4(PPP4R4)	SS_WBOAR	PIG	2.81883	3.60894	1.95505e-05	0.00265659	0.462	0.995	2.013	9.136	8.164	3.385	4.523	4.67	8.514
LUM	lumican(LUM)	SS_WBOAR	PIG	2.81628	7.21919	0.00115984	0.0470785	54.343	3.047	5.583	114.997	231.505	69.502	95.037	189.364	150.374
LOC102165911	uncharacterized LOC102165911(LOC102165911)	SS_WBOAR	PIG	2.80023	4.05457	1.75794e-05	0.002575	4.99	5.397	1.918	15.205	24.124	50.751	14.4	13.994	6.176
LOC110259984	uncharacterized LOC110259984(LOC110259984)	SS_WBOAR	PIG	2.77781	1.41127	0.00119031	0.0477399	0.629	0.19	0.133	2.775	3.1	2.217	3.797	4.042	5.356
LYPD6	LY6/PLAUR domain containing 6(LYPD6)	SS_WBOAR	PIG	2.76983	3.60113	0.000379124	0.0227272	1.608	0.317	0.57	6.636	9.281	1.211	4.169	4.405	3.912
SLC9A2	solute carrier family 9 member A2(SLC9A2)	SS_WBOAR	PIG	2.76635	4.13224	5.41833e-05	0.00543284	0.39	1.312	2.659	11.485	12.609	7.245	11.975	6.901	2.739
LOC100624136	ankyrin repeat domain-containing protein 45(LOC100624136)	SS_WBOAR	PIG	2.74982	3.6706	2.48959e-06	0.000599102	0.43	0.508	0.513	4.46	2.937	2.909	4.169	6.518	3.624
CRTAC1	cartilage acidic protein 1(CRTAC1)	SS_WBOAR	PIG	2.72913	2.77748	7.18109e-05	0.00672031	1.003	0.423	0.684	5.221	6.103	2.855	5.372	4.466	1.751
GJB3	gap junction protein beta 3(GJB3)	SS_WBOAR	PIG	2.72215	2.90168	0.0001189	0.00977013	0.501	0.804	1.443	8.342	5.785	3.612	9.559	7.554	10.042
MUC5AC	mucin 5AC, oligomeric mucus/gel-forming(MUC5AC)	SS_WBOAR	PIG	2.7204	8.65008	0.000879509	0.0394025	7.06	2.434	7.235	36.664	71.268	3.926	19.4	4.336	113.84
EMB	embigin(EMB)	SS_WBOAR	PIG	2.70682	6.39679	4.77825e-07	0.000146345	2.221	3.217	2.697	18.645	21.571	15.637	19.825	18.268	16.609
PRDX6	peroxiredoxin 6(PRDX6)	SS_WBOAR	PIG	2.65064	7.23325	3.80036e-06	0.000781148	13.681	29.945	28.675	163.723	168.588	154.491	110.667	136.665	117.697
AKR1CL1		SS_WBOAR	PIG	2.64455	6.73784	0.00054173	0.028517	3.207	38.516	21.686	128.372	133.597	183.17	96.63	62.891	101.805
LOC100737180	C-X-C motif chemokine 17-like(LOC100737180)	SS_WBOAR	PIG	2.61318	4.79904	0.000235811	0.0165018	0.287	5.926	9.913	44.428	53.565	16.762	40.394	28.448	64.722
KIAA1456		SS_WBOAR	PIG	2.61203	3.27502	2.40796e-05	0.00314435	0.318	0.36	0.608	2.775	2.703	2.617	2.372	4.523	3.875
KRT19	keratin 19(KRT19)	SS_WBOAR	PIG	2.59285	8.27918	0.000346512	0.0216988	11.103	79.932	68.079	350.476	256.753	444.439	304.848	86.959	139.895
MGAM2	maltase-glucoamylase 2 (putative)(MGAM2)	SS_WBOAR	PIG	2.57993	5.73474	0.000176441	0.0135714	0.358	2.18	1.348	8.375	12.777	4.293	13.922	2.912	2.729
LGR6	leucine rich repeat containing G protein-coupled receptor 6(LGR6)	SS_WBOAR	PIG	2.57677	4.13437	2.1688e-05	0.00292268	0.589	1.206	0.893	9.001	5.328	3.201	6.585	7.941	3.186
DNAH3	dynein axonemal heavy chain 3(DNAH3)	SS_WBOAR	PIG	2.56913	4.75387	7.56676e-06	0.0012875	0.891	0.423	0.266	4.59	2.859	1.99	2.93	3.94	4.164
LOC110261486		SS_WBOAR	PIG	2.56844	3.12563	4.34915e-05	0.00470674	4.696	5.883	5.222	41.151	34.246	24.775	22.808	19.385	15.938
ENPP3	ectonucleotide pyrophosphatase/phosphodiesterase 3(ENPP3)	SS_WBOAR	PIG	2.56741	4.80282	2.9641e-06	0.000659463	1.727	3.555	2.051	15.038	19.559	12.458	20.675	14.357	16.721
LOC100737508		SS_WBOAR	PIG	2.56536	5.17548	4.26014e-05	0.00470674	1.663	3.196	2.241	14.314	25.524	5.223	7.744	5.029	6.25
EFEMP1	EGF containing fibulin extracellular matrix protein 1(EFEMP1)	SS_WBOAR	PIG	2.56372	5.22265	2.03182e-07	7.60579e-05	6.295	3.957	3.646	28.796	28.557	25.338	26.277	47.405	40.316
CAPN13	calpain 13(CAPN13)	SS_WBOAR	PIG	2.55968	4.11926	4.62738e-05	0.00487177	1.369	1.312	1.652	10.146	14.279	3.352	16.453	2.194	13.395
FMO1	flavin containing dimethylaniline monoxygenase 1(FMO1)	SS_WBOAR	PIG	2.53776	6.21497	4.75534e-05	0.00490478	22.906	4.719	5.298	64.369	49.654	69.578	37.093	47.242	61.601
SELE	selectin E(SELE)	SS_WBOAR	PIG	2.53294	2.17811	0.000981087	0.0424429	0.645	0.148	0.285	2.586	1.4	2.357	1.637	1.803	10.657
MPEG1	macrophage expressed 1(MPEG1)	SS_WBOAR	PIG	2.52398	4.06075	1.22745e-05	0.00186273	1.958	1.418	2.829	14.93	14.255	7.527	10.992	9.968	11.858
PCSK6	proprotein convertase subtilisin/kexin type 6(PCSK6)	SS_WBOAR	PIG	2.51699	4.79504	3.35452e-06	0.000715432	3.104	0.868	1.69	11.463	9.491	11.052	6.125	6.62	7.312
GPNMB	glycoprotein nmb(GPNMB)	SS_WBOAR	PIG	2.51015	3.95444	6.85154e-05	0.00652058	3.987	0.931	1.234	12.786	13.678	9.224	5.381	7.974	9.259
BNC1	basonuclin 1(BNC1)	SS_WBOAR	PIG	2.50041	2.56524	0.000699712	0.0339449	0.653	0.148	0.247	1.944	2.829	1.244	1.531	2.431	1.602
ACSM3	acyl-CoA synthetase medium chain family member 3(ACSM3)	SS_WBOAR	PIG	2.48782	3.23988	0.000567404	0.0294998	0.422	1.714	1.709	8.31	5.875	3.406	5.611	8.255	6.865
LOC110260349	glutathione S-transferase Mu 4-like(LOC110260349)	SS_WBOAR	PIG	2.47258	2.63052	0.00118697	0.0477198	1.226	0.91	2.469	13.58	8.5	4.272	9.134	0.73	10.331
TACSTD2	tumor associated calcium signal transducer 2(TACSTD2)	SS_WBOAR	PIG	2.46141	6.50637	0.000168138	0.013052	3.765	17.65	17.281	72.031	97.717	62.884	93.709	68.308	99.56
S100A14	S100 calcium binding protein A14(S100A14)	SS_WBOAR	PIG	2.43254	4.06506	1.30903e-05	0.00196881	3.884	6.264	4.69	28.764	34.246	22.288	26.791	25.581	19.292
LOC110261516	uncharacterized LOC110261516(LOC110261516)	SS_WBOAR	PIG	2.42429	2.64063	0.00113829	0.0469965	2.595	0.825	0.931	6.301	13.191	4.369	3.177	8.063	5.077
POSTN	periostin(POSTN)	SS_WBOAR	PIG	2.40684	8.38338	0.000972912	0.0423481	71.439	7.746	23.794	236.208	209.405	72.909	116.739	524.867	289.03
HEXB	hexosaminidase subunit beta(HEXB)	SS_WBOAR	PIG	2.39462	4.91197	9.13478e-06	0.00151726	8.484	3.957	3.703	38.186	30.029	17.227	26.808	35.659	30.749
LOC110261483		SS_WBOAR	PIG	2.38222	2.35154	0.000827872	0.0378954	4.075	2.222	5.298	24.131	19.871	19.195	10.355	13.055	14.746
ANXA1	annexin A1(ANXA1)	SS_WBOAR	PIG	2.37908	6.15152	7.0755e-06	0.00122873	21.433	8.613	17.034	76.016	93.776	77.764	94.966	77.778	128.093
TP63	tumor protein p63(TP63)	SS_WBOAR	PIG	2.36266	6.47734	3.98181e-05	0.00447157	3.032	7.386	6.267	35.352	32.732	23.748	28.154	29.619	20.978
CFH	complement factor H(CFH)	SS_WBOAR	PIG	2.34087	5.91389	1.9483e-05	0.00265659	5.38	3.005	5.659	28.424	32.24	11.874	15.736	10.698	12.724
HSPA4L	heat shock protein family A (Hsp70) member 4 like(HSPA4L)	SS_WBOAR	PIG	2.33858	4.42022	6.61322e-06	0.0011751	0.923	0.783	0.608	3.515	5.256	3.244	4.169	5.567	6.25
SAMD12	sterile alpha motif domain containing 12(SAMD12)	SS_WBOAR	PIG	2.33311	4.64143	2.38201e-05	0.00313476	1.074	1.164	0.836	5.259	7.118	2.639	4.009	4.641	2.85
PKIB	cAMP-dependent protein kinase inhibitor beta(PKIB)	SS_WBOAR	PIG	2.32364	4.55773	8.84382e-05	0.00788223	2.459	3.809	6.001	33.391	19.655	12.112	30.649	30.761	40.344
GPRC5A	G protein-coupled receptor class C group 5 member A(GPRC5A)	SS_WBOAR	PIG	2.31942	3.37419	7.74198e-05	0.00712643	1.902	1.354	1.595	10.027	8.987	5.937	31.685	4.376	18.696
MFAP3L	microfibril associated protein 3 like(MFAP3L)	SS_WBOAR	PIG	2.31935	4.74188	4.35887e-05	0.00470674	2.443	0.931	0.627	6.96	7.953	4.823	5.045	5.27	2.45
TGFBI	transforming growth factor beta induced(TGFBI)	SS_WBOAR	PIG	2.31245	5.49142	1.43136e-06	0.000370943	6.176	4.613	5.241	25.864	31.231	24.721	24.711	34.395	19.506
LOC574051		SS_WBOAR	PIG	2.29742	5.71283	5.40394e-05	0.00543284	38.696	28.379	34.258	308.785	94.449	114.716	110.065	128.291	80.604
DEGS2	delta 4-desaturase, sphingolipid 2(DEGS2)	SS_WBOAR	PIG	2.27702	3.43622	0.000319224	0.0204954	1.942	1.545	2.222	15.583	14.303	4.866	13.435	7.953	4.695
SQOR	sulfide quinone oxidoreductase(SQOR)	SS_WBOAR	PIG	2.26337	5.33165	3.83556e-06	0.000781148	5.396	4.719	6.229	39.941	35.922	24.818	30.773	29.415	29.399
FAM83E	family with sequence similarity 83 member E(FAM83E)	SS_WBOAR	PIG	2.2559	3.4626	0.000707311	0.0339449	0.414	0.973	1.101	5.767	4.776	2.033	3.903	3.218	3.027
KRT5	keratin 5(KRT5)	SS_WBOAR	PIG	2.22733	7.58283	0.000420442	0.0246393	12.607	29.649	40.031	146.034	196.37	72.476	100.71	129.482	108.205
LOC106505804	uncharacterized LOC106505804(LOC106505804)	SS_WBOAR	PIG	2.2229	5.2188	0.000622043	0.0313722	3.255	1.143	4.463	6.485	26.882	8.781	3.567	1.403	11.718
BMPR1B	bone morphogenetic protein receptor type 1B(BMPR1B)	SS_WBOAR	PIG	2.21712	3.20433	0.000297096	0.0195492	0.374	0.296	0.57	2.365	2.024	1.081	2.443	1.966	2.496
HFE	homeostatic iron regulator(HFE)	SS_WBOAR	PIG	2.21695	3.37442	0.000242452	0.016807	2.276	1.566	0.912	7.894	5.226	8.932	8.142	4.295	8.626
SERPINB5	serpin family B member 5(SERPINB5)	SS_WBOAR	PIG	2.20995	4.39604	0.000565474	0.0294904	0.74	2.984	3.627	8.828	16.447	11.463	18.506	7.786	11.765
PTGES	prostaglandin E synthase(PTGES)	SS_WBOAR	PIG	2.20309	2.92577	0.000873834	0.0392526	3.088	2.37	1.481	15.794	10.789	6.662	15.002	13.896	15.864
CFD	complement factor D(CFD)	SS_WBOAR	PIG	2.20034	6.37673	9.76253e-05	0.00856509	27.331	19.808	37.524	208.502	91.151	102.41	126.333	183.503	98.172
FOS	Fos proto-oncogene, AP-1 transcription factor subunit(FOS)	SS_WBOAR	PIG	2.17422	4.90323	0.00099064	0.0424614	17.597	5.545	7.9	11.231	72.247	57.401	273.827	90.72	163.425
SLC22A18	solute carrier family 22 member 18(SLC22A18)	SS_WBOAR	PIG	2.17358	3.21142	0.000664277	0.0328305	1.488	1.397	0.684	10.195	9.828	3.72	6.974	6.526	6.772
DMRT2	doublesex and mab-3 related transcription factor 2(DMRT2)	SS_WBOAR	PIG	2.17327	3.51861	0.000115826	0.00965883	0.478	0.487	0.494	2.387	2.655	1.752	2.46	4.356	1.49
KCNJ15	potassium inwardly rectifying channel subfamily J member 15(KCNJ15)	SS_WBOAR	PIG	2.14889	5.9339	4.79686e-05	0.00490478	2.42	2.582	4.178	10.276	19.421	14.188	12.541	7.378	14.364
SEL1L3	SEL1L family member 3(SEL1L3)	SS_WBOAR	PIG	2.14171	5.30786	1.8692e-05	0.00265659	4.441	1.926	2.924	13.175	17.114	11.052	10.045	9.205	10.647
GCNT1	glucosaminyl (N-acetyl) transferase 1(GCNT1)	SS_WBOAR	PIG	2.13956	4.54778	0.000120346	0.00984092	3.048	2.032	1.462	4.39	7.935	12.069	6.257	5.367	5.85
CERS6	ceramide synthase 6(CERS6)	SS_WBOAR	PIG	2.12707	5.40218	9.88097e-06	0.00160043	2.045	1.968	2.279	7.959	10.056	10.295	6.753	4.519	5.356
LOC110261488		SS_WBOAR	PIG	2.11416	4.75412	0.000247171	0.0169943	20.033	6.391	20.091	83.781	87.174	36.076	64.883	58.988	58.695
CFI	complement factor I(CFI)	SS_WBOAR	PIG	2.1039	5.61688	0.000101946	0.00878791	5.173	2.137	2.507	12.057	21.95	8.392	14.603	15.625	15.836
NQO1	NAD(P)H quinone dehydrogenase 1(NQO1)	SS_WBOAR	PIG	2.09201	3.15536	0.00075009	0.0352031	3.39	1.143	1.405	8.785	9.978	6.77	18.294	19.39	16.637
ANG	angiogenin(ANG)	SS_WBOAR	PIG	2.0895	4.01585	0.000283365	0.0187924	8.707	7.47	8.204	56.243	23.914	26.808	56.962	61.652	54.093
CTSS	cathepsin S(CTSS)	SS_WBOAR	PIG	2.06889	5.09802	3.6516e-05	0.00424215	3.406	2.243	3.551	13.267	17.132	9.16	11.346	13.794	16.506
CYP4V2	cytochrome P450 family 4 subfamily V member 2(CYP4V2)	SS_WBOAR	PIG	2.05299	4.01147	0.000944887	0.0415578	2.738	0.698	0.779	7.873	5.809	3.287	4.824	7.456	7.629
THBD	thrombomodulin(THBD)	SS_WBOAR	PIG	2.05182	6.31512	0.000889157	0.0397291	16.22	2.476	7.026	35.335	43.575	24.732	50.528	50.158	151.101
CD59	CD59 molecule(CD59)	SS_WBOAR	PIG	2.03641	7.59923	0.000789571	0.0367412	36.062	73.646	49.848	150.386	175.898	434.771	186.233	142.884	148.157
PON2	paraoxonase 2(PON2)	SS_WBOAR	PIG	2.02669	4.20242	8.31436e-05	0.00752986	7.378	5.481	5.355	23.483	22.556	31.577	21.418	19.373	26.287
FOLR1	folate receptor alpha(FOLR1)	SS_WBOAR	PIG	2.01781	5.09555	0.000533886	0.0283224	20.526	7.217	6.874	65.552	56.7	21.931	40.102	62.887	33.739

## Sheet: Supplemtary_Table_S4
Supplementary Table S4. Genes with significant differential expression (FC of at least 2) between pig and Sus scrofa scrofa (SS), up-regulated in pig. FC, fold change; CPM, counts per million; FDR, false discovery rate; SM, Sus scrofa meridionalis.
gene	annotation	sampleA	sampleB	logFC	logCPM	PValue	FDR	PIG_1	PIG_2	PIG_3	SM_1	SM_2	SM_3	SS_1	SS_2	SS_3
LOC110258721	R3H and coiled-coil domain-containing protein 1-like(LOC110258721)	SS_WBOAR	PIG	-7.79222	0.910669	2.97531e-06	0.000659463	0.669	3.661	2.64	0	0	0	0	0	0
LOC110258320	uncharacterized LOC110258320(LOC110258320)	SS_WBOAR	PIG	-7.10274	0.353325	0.00035079	0.0218344	1.56	0	0.589	0	0	0	0.027	0	0.047
TSSK3	testis specific serine kinase 3(TSSK3)	SS_WBOAR	PIG	-6.95487	0.161359	0.000576368	0.0296004	2.483	0	6.001	0	0	0	0	0	0
LOC110261096	uncharacterized LOC110261096(LOC110261096)	SS_WBOAR	PIG	-6.90463	0.117191	9.66616e-05	0.00856509	0.462	1.63	3.076	0	0	0	0	0.445	0
LOC102167067	uncharacterized LOC102167067(LOC102167067)	SS_WBOAR	PIG	-6.89249	1.65382	5.78146e-07	0.000170857	1.297	1.122	0.114	0	0.024	0	0	0	0
LOC102157474	60S ribosomal protein L13a pseudogene(LOC102157474)	SS_WBOAR	PIG	-6.67105	-0.04163	7.68828e-05	0.00711588	4.354	10.391	6.267	0	0	0	0	0	0
LOC110258195	uncharacterized LOC110258195(LOC110258195)	SS_WBOAR	PIG	-6.38634	-0.242808	0.00122959	0.0491981	0.724	0	0.589	0	0	0	0	0.041	0.102
DNASE1L2	deoxyribonuclease 1 like 2(DNASE1L2)	SS_WBOAR	PIG	-5.37052	1.80208	9.80723e-08	4.13007e-05	3.9	1.503	1.576	0.124	0	0	0.177	0.889	0
LOC100737336	neuroblastoma breakpoint family member 6-like(LOC100737336)	SS_WBOAR	PIG	-5.13798	1.89873	1.39645e-06	0.00036755	1.305	3.344	2.298	0.027	0	0.184	0.142	0.037	0.168
LOC100621834	protein ARMCX6-like(LOC100621834)	SS_WBOAR	PIG	-5.13676	0.590656	1.16032e-05	0.00182669	2.157	2.222	2.431	0.097	0	0	0	0	0.428
LOC110256649	uncharacterized LOC110256649(LOC110256649)	SS_WBOAR	PIG	-4.57203	6.49149	0.000180136	0.0137303	25.198	0.212	61.565	0.621	2.505	0.616	0.584	0.261	1.109
LOC106507459	uncharacterized LOC106507459(LOC106507459)	SS_WBOAR	PIG	-4.40387	1.04261	0.000423705	0.0246966	0.08	1.227	1.082	0.032	0	0.065	0	0	0.056
KCTD14	potassium channel tetramerization domain containing 14(KCTD14)	SS_WBOAR	PIG	-4.31523	4.87552	0.000102252	0.00878791	1.305	10.73	20.49	1.485	0.054	0.162	0.106	0	0
LOC110256821	translation initiation factor IF-2-like(LOC110256821)	SS_WBOAR	PIG	-4.08924	4.23065	1.82821e-08	1.18447e-05	25.771	5.312	33.384	0.745	1.46	1.633	0.327	0.983	0.14
LOC110261083	uncharacterized LOC110261083(LOC110261083)	SS_WBOAR	PIG	-4.07367	2.51847	0.000696789	0.0339449	5.412	0.381	0.418	0.027	0.294	0.022	0.15	0.502	0.121
LOC100512656	retinol dehydrogenase 16(LOC100512656)	SS_WBOAR	PIG	-4.06984	1.80449	4.9057e-05	0.0049781	3.056	1.397	1.329	0.302	0	0	0.248	0	0.326
TOPAZ1	testis and ovary specific TOPAZ 1(TOPAZ1)	SS_WBOAR	PIG	-4.016	1.02145	0.00013344	0.0107038	1.21	0.402	0.342	0.038	0	0.076	0.035	0.232	0.242
LOC110256933	uncharacterized LOC110256933(LOC110256933)	SS_WBOAR	PIG	-4.01053	3.09827	6.54404e-08	3.14955e-05	2.746	3.174	1.12	0.135	0.234	0.097	0	0.379	0.289
LOC110256049	uncharacterized LOC110256049(LOC110256049)	SS_WBOAR	PIG	-3.9571	3.18388	0.000213691	0.0157878	1.146	3.005	14.185	0.038	0.619	0.67	0.611	0	0.354
LOC100736765	myosin-6(LOC100736765)	SS_WBOAR	PIG	-3.93502	0.607526	0.000175899	0.0135714	0.271	0.444	0.437	0.038	0.042	0	0.08	0.343	0.81
LOC100156825	60S ribosomal protein L12 pseudogene(LOC100156825)	SS_WBOAR	PIG	-3.88038	-0.289909	0.00124165	0.0495447	1.544	1.037	1.671	0.081	0	0.173	0.221	0.281	0.279
LOC106509609	uncharacterized LOC106509609(LOC106509609)	SS_WBOAR	PIG	-3.83264	0.504214	0.00096471	0.0422092	0.907	0.148	0.703	0	0.054	0.087	0.027	0.212	0.205
SLC6A2	solute carrier family 6 member 2(SLC6A2)	SS_WBOAR	PIG	-3.71649	3.38906	1.36631e-06	0.000365325	1.019	3.619	4.14	0.329	0.276	0.087	0.044	0.204	0.112
LOC110258991	uncharacterized LOC110258991(LOC110258991)	SS_WBOAR	PIG	-3.64335	2.40526	0.000462906	0.0261666	0.653	5.248	1.405	0.113	0.066	0.476	0.053	0.041	0.158
LOC110258215	progesterone receptor-like(LOC110258215)	SS_WBOAR	PIG	-3.62608	6.54105	8.28725e-05	0.00752986	602.791	33.755	247.21	50.94	9.599	8.089	23.711	102.095	0.224
GVIN1	GTPase, very large interferon inducible 1(GVIN1)	SS_WBOAR	PIG	-3.62323	2.10656	0.000673367	0.0330696	1.552	0.106	1.12	0.016	0.168	0.032	0.018	0.061	0.838
TXNDC2	thioredoxin domain containing 2(TXNDC2)	SS_WBOAR	PIG	-3.60792	0.977386	0.00115856	0.0470785	1.735	0.148	0.285	0.054	0.072	0.032	0.035	0.024	0
LOC110260739	protein starmaker-like(LOC110260739)	SS_WBOAR	PIG	-3.54153	6.64301	2.18661e-06	0.000541669	5.118	30.411	28.675	1.058	2.457	2.455	3.717	0.551	2.096
LOC100624648	F-box-like/WD repeat-containing protein TBL1X(LOC100624648)	SS_WBOAR	PIG	-3.54022	4.05552	1.5695e-07	6.14841e-05	6.343	4.19	3.285	0.205	0.216	0.8	0.089	6.917	0.196
C10H9orf153	chromosome 10 C9orf153 homolog(C10H9orf153)	SS_WBOAR	PIG	-3.5272	1.59397	8.59992e-05	0.00770562	2.929	1.608	1.386	0.329	0.126	0	0.266	0.302	0.13
NCAN	neurocan(NCAN)	SS_WBOAR	PIG	-3.51569	1.83908	0.000261163	0.0177391	2.213	0.423	0.285	0.092	0.102	0.043	0.345	0.135	0.047
LOC106510248	uncharacterized LOC106510248(LOC106510248)	SS_WBOAR	PIG	-3.42244	1.25408	0.000518214	0.0278892	1.106	0.466	0.171	0.038	0.096	0.022	0.035	0.114	0.065
LOC102165133	uncharacterized LOC102165133(LOC102165133)	SS_WBOAR	PIG	-3.38809	2.82835	0.000330915	0.0209558	0.374	6.137	2.792	0.227	0.445	0.335	0.097	0.494	0.512
LOC100524923	uncharacterized LOC100524923(LOC100524923)	SS_WBOAR	PIG	-3.35491	1.74433	0.000522892	0.0280513	0.39	0.127	0.931	0.022	0.102	0.043	0.009	0.216	0.084
LOC110259829	uncharacterized LOC110259829(LOC110259829)	SS_WBOAR	PIG	-3.3402	2.86174	9.85359e-06	0.00160043	9.734	1.947	3.494	0.41	0.559	0.476	0.602	1.081	0.298
LOC106506288	uncharacterized LOC106506288(LOC106506288)	SS_WBOAR	PIG	-3.32619	7.90798	4.91097e-08	2.62265e-05	8357.8	10800	16460.7	856.807	1915.46	1621.75	1755.87	499.535	1032.6
FSD2	fibronectin type III and SPRY domain containing 2(FSD2)	SS_WBOAR	PIG	-3.30133	0.468042	0.000873763	0.0392526	0.788	0.677	0.494	0.043	0.036	0.13	0.053	0.106	0.065
JPH3	junctophilin 3(JPH3)	SS_WBOAR	PIG	-3.29165	2.4427	7.29762e-06	0.00125437	2.69	1.249	3.057	0.248	0.222	0.238	0.478	0.808	0.242
LOC102158335	uncharacterized LOC102158335(LOC102158335)	SS_WBOAR	PIG	-3.27334	10.3302	1.2554e-06	0.000341084	4465.27	708.191	3116.51	193.281	299.715	358.067	83.239	170.068	2356.4
LOC110260659	translationally-controlled tumor protein pseudogene(LOC110260659)	SS_WBOAR	PIG	-3.26773	7.15681	0.000117321	0.00973537	129.897	460.713	31.941	13.029	22.484	35.578	30.118	16.832	38.015
LOC110260888	collagen alpha-5(IV) chain-like(LOC110260888)	SS_WBOAR	PIG	-3.2675	2.3428	0.00115035	0.0470332	2.133	0.127	0.342	0.086	0.132	0.022	0.071	0.351	0
ASB10	ankyrin repeat and SOCS box containing 10(ASB10)	SS_WBOAR	PIG	-3.24478	1.45282	0.00124707	0.0495447	1.791	0.36	1.006	0.275	0.03	0.076	0.106	0.473	0.41
LOC100514340	uncharacterized LOC100514340(LOC100514340)	SS_WBOAR	PIG	-3.23966	7.63775	3.43654e-05	0.00408905	237.828	15.131	65.021	8.45	14.663	8.77	8.426	45.533	16.944
SRPK3	SRSF protein kinase 3(SRPK3)	SS_WBOAR	PIG	-3.13713	1.65664	0.000576079	0.0296004	6.2	1.037	1.139	0.275	0.348	0.281	0.443	0.567	0.801
LOC102157921	uncharacterized LOC102157921(LOC102157921)	SS_WBOAR	PIG	-3.10837	3.55251	0.000453351	0.0257997	0.462	3.725	2.962	0.097	0.27	0.616	0.381	0.265	0.317
LOC106507809	uncharacterized LOC106507809(LOC106507809)	SS_WBOAR	PIG	-3.09227	0.792712	0.00117503	0.0473775	0.971	0.804	0.608	0.059	0.066	0.162	0.177	0.098	0.065
DSPP	dentin sialophosphoprotein(DSPP)	SS_WBOAR	PIG	-3.04089	2.97227	6.45827e-05	0.00628841	8.954	1.651	2.545	0.157	0.535	0.422	0.655	0.771	0.615
LOC110255363	olfactory receptor 52W1(LOC110255363)	SS_WBOAR	PIG	-3.00312	1.40571	0.000761166	0.0356162	1.48	0.402	0.722	0.038	0.174	0.108	0.089	0.241	0.149
ATF5	activating transcription factor 5(ATF5)	SS_WBOAR	PIG	-2.99316	6.39879	0.000848834	0.0384371	9.877	172.053	37.182	4.93	8.314	17.778	17.604	3.956	35.332
LOC110256824	integumentary mucin C.1-like(LOC110256824)	SS_WBOAR	PIG	-2.98771	3.56821	0.000145682	0.0115755	62.199	7.322	15.743	1.674	5.977	2.812	1.372	0.983	2.236
UMODL1	uromodulin like 1(UMODL1)	SS_WBOAR	PIG	-2.97286	1.71047	0.0010668	0.0447023	0.995	1.63	0.247	0.173	0.144	0.054	0.097	0.041	0.065
LOC100525692	60S ribosomal protein L7a(LOC100525692)	SS_WBOAR	PIG	-2.95465	4.63852	3.24163e-06	0.000709159	53.221	84.588	18.401	5.151	7.905	8.5	8.523	8.904	9.213
HIPK4	homeodomain interacting protein kinase 4(HIPK4)	SS_WBOAR	PIG	-2.91133	1.58978	0.000704036	0.0339449	3.733	0.91	1.405	0.173	0.252	0.314	0.23	0.494	0.186
LOC100520903	zinc finger protein 300-like(LOC100520903)	SS_WBOAR	PIG	-2.89975	4.12648	0.000502074	0.0271944	1.337	3.979	5.013	0.076	0.463	0.952	0.142	0.379	0.41
LOC100519022	neuroblastoma breakpoint family member 6-like(LOC100519022)	SS_WBOAR	PIG	-2.88615	3.70319	3.69248e-05	0.0042504	1.918	4.571	4.197	0.211	0.451	1.125	0.425	0.538	0.81
STPG4	sperm-tail PG-rich repeat containing 4(STPG4)	SS_WBOAR	PIG	-2.769	2.60425	0.000158504	0.0123611	1.186	2.667	2.526	0.265	0.27	0.454	0.54	0.718	0.363
LOC110255920	uncharacterized LOC110255920(LOC110255920)	SS_WBOAR	PIG	-2.76336	2.28095	0.000646388	0.0322142	3.43	0.741	1.5	0.135	0.306	0.389	0.133	0.094	0.168
DMP1	dentin matrix acidic phosphoprotein 1(DMP1)	SS_WBOAR	PIG	-2.75877	4.10955	1.82452e-05	0.00264949	16.849	2.899	8.431	0.902	2.511	0.519	0.434	1.154	0.997
LOC102157778	collagen alpha-1(I) chain-like(LOC102157778)	SS_WBOAR	PIG	-2.70272	2.99855	4.39649e-05	0.00471713	2.674	4.867	4.444	0.524	0.601	0.833	0.77	0.848	0.419
LOC110259840	uncharacterized LOC110259840(LOC110259840)	SS_WBOAR	PIG	-2.62399	2.07867	0.000845982	0.0384112	17.828	4.169	6.836	1.156	1.712	1.73	0.726	1.578	1.109
ATP2B2	ATPase plasma membrane Ca2+ transporting 2(ATP2B2)	SS_WBOAR	PIG	-2.60871	4.13691	0.00117565	0.0473775	0.517	5.333	4.235	0.297	0.667	0.941	0.797	0.11	0.969
LMOD3	leiomodin 3(LMOD3)	SS_WBOAR	PIG	-2.51763	2.18187	0.000703358	0.0339449	3.008	3.005	3.266	0.259	0.781	0.66	0.761	0.636	0.438
LOC106509702	uncharacterized LOC106509702(LOC106509702)	SS_WBOAR	PIG	-2.45123	3.3696	6.50942e-05	0.00630179	3.812	4	4.349	0.394	0.943	0.995	0.451	0.583	0.382
LOC102164887	cell wall protein DAN4-like(LOC102164887)	SS_WBOAR	PIG	-2.44883	3.97798	0.000259995	0.0177313	10.999	1.672	4.026	0.772	1.478	0.714	0.487	0.983	1.006
LOC106509720	uncharacterized LOC106509720(LOC106509720)	SS_WBOAR	PIG	-2.44682	4.03581	2.74972e-05	0.00348263	12.002	4.973	6.362	0.756	1.622	1.103	0.805	1.126	0.941
LOC110260336	uncharacterized LOC110260336(LOC110260336)	SS_WBOAR	PIG	-2.44095	3.51287	0.000378223	0.0227272	3.287	5.227	9.742	0.481	1.213	1.892	0.841	0.865	1.462
SHROOM2-2		SS_WBOAR	PIG	-2.41263	2.69344	0.000594252	0.0303338	1.926	1.63	2.867	0.243	0.384	0.649	0.142	0.269	0.382
LOC396711		SS_WBOAR	PIG	-2.40383	3.48091	0.000806225	0.0370461	6.065	1.227	1.747	0.265	0.463	0.93	0.319	0.897	0.54
SLC23A1	solute carrier family 23 member 1(SLC23A1)	SS_WBOAR	PIG	-2.40201	5.20266	0.000414074	0.0243884	4.545	28.697	23.471	2.117	5.1	5.266	8.045	1.742	7.629
LOC110259955	collagen alpha-1(I) chain-like(LOC110259955)	SS_WBOAR	PIG	-2.3977	3.29167	0.00085761	0.0387304	6.152	0.889	2.564	0.362	0.625	0.779	0.283	0.934	0.578
HAS1	hyaluronan synthase 1(HAS1)	SS_WBOAR	PIG	-2.34848	3.58334	4.29084e-05	0.00470674	11.692	6.539	9.856	1.334	2.619	1.687	0.85	1.864	1.462
CROCC	ciliary rootlet coiled-coil, rootletin(CROCC)	SS_WBOAR	PIG	-2.33355	4.32838	0.00040687	0.0240795	10.681	2.053	2.184	1.21	1.069	0.541	0.743	1.786	0.745
IGFALS	insulin like growth factor binding protein acid labile subunit(IGFALS)	SS_WBOAR	PIG	-2.3041	3.11249	0.000987687	0.0424483	11.811	4.677	5.165	1.102	2.715	0.573	1.257	2.908	1.034
RN18S	18S ribosomal RNA(RN18S)	SS_WBOAR	PIG	-2.29016	14.4273	0.000644743	0.0322142	8855.58	6231.59	30913.2	3464.82	2451.77	3868.96	2033.87	4968.81	6853
LOC102157806	uncharacterized LOC102157806(LOC102157806)	SS_WBOAR	PIG	-2.28773	2.62446	0.00112557	0.0465853	3.741	1.27	1.424	0.292	0.481	0.541	0.257	0.922	0.214
LOC110257180	uncharacterized LOC110257180(LOC110257180)	SS_WBOAR	PIG	-2.28426	3.76827	0.000499534	0.0271743	3.852	1.545	1.861	0.151	0.697	0.649	0.23	0.869	0.41
SLC26A1	solute carrier family 26 member 1(SLC26A1)	SS_WBOAR	PIG	-2.28138	4.7959	9.82945e-05	0.00857912	15.257	2.815	5.659	1.372	1.754	1.611	1.248	3.557	0.838
EME2	essential meiotic structure-specific endonuclease subunit 2(EME2)	SS_WBOAR	PIG	-2.24565	2.84151	0.00124494	0.0495447	12.105	3.619	6.172	1.647	2.199	0.703	1.159	3.002	0.708
LOC110258087	endoplasmic reticulum mannosyl-oligosaccharide 1,2-alpha-mannosidase-like(LOC110258087)	SS_WBOAR	PIG	-2.22466	4.9543	2.9186e-05	0.00364177	13.18	12.803	28.504	3.899	4.025	4.228	5.753	3.911	2.711
PHOX2A	paired like homeobox 2A(PHOX2A)	SS_WBOAR	PIG	-2.19145	3.51756	0.000788727	0.0367412	0.804	0.698	1.272	0.097	0.156	0.378	0.071	0.212	0.093
LRRC24	leucine rich repeat containing 24(LRRC24)	SS_WBOAR	PIG	-2.17574	2.94861	0.000619544	0.03134	9.988	3.513	5.697	1.366	1.376	1.525	1.159	2.843	0.568
ANXA3	annexin A3(ANXA3)	SS_WBOAR	PIG	-2.17572	4.04717	0.00019838	0.0149003	12.448	6.095	10.255	1.782	1.201	3.461	3.177	2.227	2.487
RTL10	retrotransposon Gag like 10(RTL10)	SS_WBOAR	PIG	-2.14202	3.33146	0.00098265	0.0424429	4.409	3.534	2.848	0.308	1.4	0.833	0.46	0.963	0.382
KCNJ12	potassium inwardly rectifying channel subfamily J member 12(KCNJ12)	SS_WBOAR	PIG	-2.1074	3.59209	0.000182586	0.0138543	3.064	3.873	3.931	0.977	0.775	0.735	0.876	1.803	0.801
LOC102723301	RNA, 7SL, cytoplasmic 1(LOC102723301)	SS_WBOAR	PIG	-2.10587	15.8875	0.000430505	0.0247493	485784	741154	950690	117753	160467	296845	99851.8	84312.3	97561.5
LOC110260611	translation initiation factor IF-2-like(LOC110260611)	SS_WBOAR	PIG	-2.09308	6.86603	0.000199025	0.0149003	63.305	34.157	40.448	4.628	11.954	12.685	6.47	15.103	4.434
PICK1	protein interacting with PRKCA 1(PICK1)	SS_WBOAR	PIG	-2.08	6.1549	0.000326823	0.0208535	11.15	19.618	33.004	5.016	6.367	7.072	5.027	4.054	4.248
GPD1	glycerol-3-phosphate dehydrogenase 1(GPD1)	SS_WBOAR	PIG	-2.07834	3.44634	0.000369624	0.0224777	5.675	3.936	4.102	0.783	0.871	0.93	3.284	1.562	2.012
PRSS12	serine protease 12(PRSS12)	SS_WBOAR	PIG	-2.06627	4.21763	0.000653501	0.0324726	2.738	8.127	5.925	1.35	2.036	0.941	1.62	2.778	1.556
KLHDC4	kelch domain containing 4(KLHDC4)	SS_WBOAR	PIG	-2.04789	4.85351	3.92235e-05	0.00443437	19.865	19.618	24.991	4.044	5.641	6.575	4.824	5.286	5.598
